# Supplementary material for: A case report of a family with developmental arrest of human prokaryotic stage zygote
Source: Front Cell Dev Biol. 2024 Mar 28;12:1280797. doi: 10.3389/fcell.2024.1280797 (PMC11006971; doi:10.3389/fcell.2024.1280797)
Supplement: Supplementary file 4 [file Table4.XLSX]

## Sheet: Final
Supplementary Table 4: Differentially expressed genes in PN arrest zygotes
	Mean_Control	Mean_Case	Mean_Change	LogFC	Pvalue	FDR	Fold change	Up/Down
RBM34	4244.23	6.9066	-4237.33	-9.01986	6.4555e-113	1.64202e-109	0.00162729	Down
NDUFB8	2347.31	3.82092	-2343.49	-8.7174	1.44633e-50	3.75396e-48	0.00162779	Down
CLEC2D	3403.96	6.40169	-3397.56	-8.77017	2.12348e-92	3.85806e-89	0.00188066	Down
PTTG2	4812.46	10.4436	-4802.01	-8.53055	3.78439e-72	3.00812e-69	0.00217013	Down
RPL36	25206	73.6181	-25132.4	-7.9566	6.74198e-45	1.36102e-42	0.00292065	Down
RPL37A	8304.37	24.3841	-8279.98	-7.97478	3.50694e-47	7.43354e-45	0.0029363	Down
IL4	1543.4	4.76636	-1538.64	-7.05555	2.81106e-17	7.41724e-16	0.00308822	Down
SRP19	4791.62	15.8788	-4775.74	-8.06377	7.3838e-115	2.34768e-111	0.00331387	Down
ZNF564	1103.02	3.82092	-1099.19	-7.79418	1.63137e-47	3.5772e-45	0.00346407	Down
ZNF410	1359.42	4.99822	-1354.42	-7.74961	1.60752e-56	6.19529e-54	0.00367674	Down
NDUFA13	1357.07	5.20481	-1351.86	-7.40608	8.00661e-30	6.0612e-28	0.00383534	Down
RPS11	21878.9	86.9161	-21791.9	-7.68876	1.20625e-59	5.29002e-57	0.00397261	Down
TOMM5	3139.87	13.5644	-3126.3	-7.66223	1.35771e-90	2.15842e-87	0.00432005	Down
COX7B	1427.37	6.55162	-1420.82	-7.40534	2.33745e-44	4.30837e-42	0.00459	Down
RPS18	17019.4	87.5333	-16931.9	-7.39218	5.21823e-69	3.68697e-66	0.00514313	Down
RPS15A	5525.62	34.4084	-5491.21	-6.95618	1.15143e-36	1.46439e-34	0.00622705	Down
RPS21	6280.18	41.5911	-6238.58	-6.86191	8.37157e-35	8.87247e-33	0.00662261	Down
RPLP2	9075.31	61.7453	-9013.56	-6.824	1.93239e-34	1.99806e-32	0.00680365	Down
PHPT1	535.305	3.75238	-531.553	-6.62369	1.31595e-24	6.83114e-23	0.0070098	Down
RPL26	4553.07	32.7189	-4520.36	-6.95764	1.48191e-72	1.25646e-69	0.00718612	Down
RPL23	3608.77	26.9582	-3581.81	-6.69873	2.07489e-33	2.0616e-31	0.00747018	Down
RPL30	30560.6	229.069	-30331.5	-6.7227	6.37118e-36	7.50266e-34	0.00749555	Down
PSMA6	1694.93	12.8369	-1682.09	-6.91015	2.37031e-76	2.51213e-73	0.00757369	Down
ATP5O	2990.26	22.7818	-2967.47	-6.81712	2.59687e-53	8.25675e-51	0.00761867	Down
RPL35	4110.29	35.3662	-4074.92	-6.48241	9.77394e-30	7.35532e-28	0.0086043	Down
RABGEF1	1380.99	13.1336	-1367.86	-6.55276	3.15783e-67	1.82551e-64	0.00951032	Down
HSPE1	1015.46	9.89749	-1005.57	-6.40381	3.3027e-36	4.07803e-34	0.00974678	Down
KRTCAP2	811.269	8.0262	-803.243	-6.25323	2.1224e-25	1.17872e-23	0.00989338	Down
RRAGC	6927.28	68.6152	-6858.67	-6.58643	1.94859e-130	1.23911e-126	0.00990507	Down
MSX1	300.727	3.20831	-297.518	-5.9805	3.27534e-18	9.31896e-17	0.0106685	Down
MEX3D	3352.76	36.7067	-3316.05	-6.15097	1.20446e-26	7.29444e-25	0.0109482	Down
MRPS28	746.825	8.21632	-738.609	-6.30487	6.34701e-49	1.55233e-46	0.0110017	Down
NDUFA12	649.221	7.41824	-641.803	-6.24876	8.32519e-45	1.65437e-42	0.0114264	Down
RPS13	30411.2	357.415	-30053.8	-6.11401	1.45784e-30	1.17347e-28	0.0117527	Down
ZNF23	335.487	4.23722	-331.25	-6.04065	3.98513e-31	3.26987e-29	0.0126301	Down
RPS19	32789.1	424.405	-32364.7	-5.99016	3.81213e-30	2.99276e-28	0.0129435	Down
RPL19	4449.92	58.8811	-4391.04	-6.09177	3.44524e-54	1.18423e-51	0.0132319	Down
CSNK2B	6976.83	98.6859	-6878.15	-6.03746	4.34808e-71	3.25287e-68	0.0141448	Down
HIST2H2BF	290.849	4.16097	-286.688	-5.67182	2.49044e-18	7.18217e-17	0.0143063	Down
UBL5	2329.31	33.8101	-2295.5	-5.90038	3.7615e-37	4.88151e-35	0.0145151	Down
FMO2	1231.39	17.9963	-1213.39	-4.4933	1.24899e-05	6.58567e-05	0.0146146	Down
C14orf2	4033.02	59.7725	-3973.24	-5.81612	1.17834e-29	8.71286e-28	0.0148208	Down
DYNLL1	1883.73	28.8877	-1854.84	-5.92331	3.49526e-68	2.22264e-65	0.0153354	Down
NDUFS5	434.97	6.94833	-428.021	-5.72862	8.80438e-31	7.17783e-29	0.0159743	Down
UBE2T	7468.68	127.079	-7341.6	-5.74603	1.3291e-51	3.52157e-49	0.0170148	Down
CKS2	4078.19	70.5268	-4007.66	-5.49196	1.19024e-19	3.85177e-18	0.0172937	Down
HSF2BP	10016.7	175.884	-9840.8	-5.7128	5.88225e-55	2.07807e-52	0.0175591	Down
ARPC1B	315.964	5.70201	-310.262	-5.49727	3.04908e-22	1.26726e-20	0.0180464	Down
C21orf59	2128.86	38.6615	-2090.2	-5.66205	2.35533e-52	7.13217e-50	0.0181607	Down
POLR2K	5495.99	101.034	-5394.96	-5.61687	5.63428e-43	9.68336e-41	0.0183832	Down
FAM81B	1448.26	27.2024	-1421.06	-5.6297	1.09325e-60	5.34765e-58	0.0187828	Down
MT1X	7110.17	136.68	-6973.49	-5.45227	9.8459e-26	5.61525e-24	0.0192232	Down
BHLHE22	346.545	6.68661	-339.859	-4.84318	1.90709e-08	1.66126e-07	0.0192951	Down
RPS23	13470.5	265.881	-13204.7	-5.43404	3.00843e-27	1.92268e-25	0.0197379	Down
COX7C	5261.51	105.084	-5156.43	-5.32819	5.52384e-20	1.83426e-18	0.0199721	Down
RPL38	4556.48	92.1369	-4464.34	-5.34507	5.11611e-22	2.09218e-20	0.0202211	Down
LSM7	556.175	11.3061	-544.869	-4.60697	5.58526e-07	3.79451e-06	0.0203283	Down
NDUFV2	325.985	6.62787	-319.357	-5.35495	1.16377e-22	4.98346e-21	0.0203318	Down
TM9SF1	406.971	8.37653	-398.594	-5.32635	3.39989e-22	1.40389e-20	0.0205826	Down
TMEM216	923.998	19.7022	-904.295	-5.37818	6.87897e-33	6.62778e-31	0.0213228	Down
ZNF223	381.266	8.34153	-372.925	-5.18516	3.87186e-18	1.09671e-16	0.0218785	Down
TMBIM4	714.092	16.0138	-698.078	-5.29809	6.96942e-32	6.1129e-30	0.0224254	Down
TCL1B	1862.69	43.585	-1819.11	-5.26919	4.06161e-36	4.91957e-34	0.023399	Down
COX6B1	7476.96	177.178	-7299.78	-5.20212	2.25626e-27	1.47155e-25	0.0236965	Down
SOD1	3465.09	83.3616	-3381.73	-5.2825	8.59768e-54	2.87751e-51	0.0240576	Down
NGRN	886.05	21.4262	-864.624	-5.25743	1.27794e-48	3.06658e-46	0.0241817	Down
WDR92	514.571	12.4788	-502.093	-5.10861	5.58892e-22	2.2782e-20	0.0242509	Down
GNG5	3224.06	78.9786	-3145.08	-5.10545	1.04818e-21	4.17893e-20	0.0244966	Down
SF3B5	345.06	8.52597	-336.535	-5.00814	2.69946e-16	6.42918e-15	0.0247086	Down
RPS7	3050.22	76.4055	-2973.81	-5.20207	3.01828e-43	5.25843e-41	0.0250492	Down
CYP20A1	2486.01	62.5727	-2423.44	-5.26382	5.51549e-100	1.1691e-96	0.0251699	Down
PFDN5	6259.7	168.084	-6091.62	-5.08878	1.18349e-36	1.49026e-34	0.0268517	Down
TIMM10	187.829	5.06211	-182.767	-4.77583	4.03856e-12	6.04975e-11	0.0269505	Down
SNAPC1	3295.42	89.1053	-3206.31	-5.12717	5.72267e-56	2.14062e-53	0.0270391	Down
RPL22L1	1082.01	29.929	-1052.09	-4.95251	1.4839e-21	5.82477e-20	0.0276604	Down
H3F3C	578.245	16.0993	-562.146	-5.0271	1.80997e-31	1.55535e-29	0.0278416	Down
RPL18	2639.33	74.5661	-2564.76	-4.65618	1.74449e-10	2.07933e-09	0.0282519	Down
FAM24B	665.066	18.7986	-646.267	-5.01518	1.12176e-36	1.44107e-34	0.0282657	Down
RBM4	450.062	12.958	-437.104	-4.90138	1.2314e-21	4.89406e-20	0.0287915	Down
MEMO1	616.397	17.8016	-598.595	-4.99855	6.24111e-42	1.00474e-39	0.0288801	Down
CENPW	1499.46	44.3893	-1455.07	-4.97592	3.89988e-42	6.44138e-40	0.0296036	Down
PSMB4	2224.68	66.0577	-2158.63	-4.84456	6.62213e-20	2.18187e-18	0.0296931	Down
SLCO1B3	261.466	7.83454	-253.631	-4.7814	8.98377e-17	2.26249e-15	0.0299639	Down
ATP5J2	481.34	14.6175	-466.723	-4.87942	2.70954e-26	1.61028e-24	0.0303683	Down
RPL39	246.329	7.51921	-238.81	-4.65026	2.9943e-12	4.54433e-11	0.0305251	Down
RAPGEF6	2241.49	69.0404	-2172.45	-4.94313	8.94228e-54	2.9161e-51	0.0308012	Down
RBX1	3793.09	116.968	-3676.12	-4.9498	6.56446e-59	2.78289e-56	0.0308372	Down
CDK5RAP3	372.976	11.7343	-361.242	-4.80603	1.14742e-22	4.93001e-21	0.0314612	Down
NDUFA7	205.506	6.48773	-199.018	-4.79958	2.94312e-23	1.32733e-21	0.0315696	Down
C1orf146	753.197	23.7973	-729.4	-4.55142	9.43332e-11	1.17161e-09	0.031595	Down
SNRPD2	2279.08	72.2724	-2206.8	-4.88733	1.83121e-44	3.4342e-42	0.0317113	Down
SLC35A1	3833.29	122.276	-3711.01	-4.62652	4.75011e-13	8.03057e-12	0.0318984	Down
C7orf25	1809.83	57.9295	-1751.9	-4.8947	1.07414e-56	4.40675e-54	0.0320082	Down
C12orf45	620.23	20.3468	-599.883	-4.76676	2.93244e-25	1.61449e-23	0.0328053	Down
ZNF763	107.978	3.56538	-104.412	-4.40945	3.27688e-09	3.22815e-08	0.0330196	Down
C5	2111.12	70.3784	-2040.74	-4.60787	2.79185e-14	5.3474e-13	0.033337	Down
POP5	265.328	8.92011	-256.408	-4.65577	3.72616e-17	9.71092e-16	0.0336192	Down
NDUFB4	223.594	7.51921	-216.075	-4.59588	4.05247e-14	7.64679e-13	0.0336288	Down
LLPH	315.762	10.6559	-305.106	-4.69513	4.95317e-21	1.8154e-19	0.0337467	Down
C14orf39	121.33	4.10688	-117.223	-4.25926	1.95133e-07	1.4479e-06	0.0338487	Down
IFT74	2198.62	75.9569	-2122.67	-4.72021	2.77945e-29	2.03155e-27	0.0345475	Down
ZNF234	118.892	4.13882	-114.754	-4.48021	1.00915e-11	1.42751e-10	0.0348115	Down
GTF2B	8808.13	307.586	-8500.54	-4.65444	2.99542e-21	1.12377e-19	0.0349207	Down
NDUFAF2	231.022	8.08598	-222.936	-4.63019	4.84517e-21	1.78095e-19	0.0350009	Down
PSMA2	31728.8	1129.02	-30599.8	-4.63886	3.60885e-22	1.48535e-20	0.0355834	Down
C16orf46	676.826	24.751	-652.075	-4.66197	2.55117e-32	2.3683e-30	0.0365692	Down
FAM98B	196.814	7.22658	-189.587	-4.50644	1.40263e-15	3.09162e-14	0.0367179	Down
RPS8	6131.98	226.255	-5905.72	-4.6922	6.46514e-52	1.82719e-49	0.0368976	Down
RBM27	5386.57	200.556	-5186.02	-4.70995	9.00667e-90	1.27274e-86	0.0372326	Down
RPL8	9773.55	366.054	-9407.49	-4.66464	2.41405e-47	5.20371e-45	0.0374535	Down
RPL28	6454.31	243.004	-6211.31	-4.48992	1.18721e-15	2.63968e-14	0.0376499	Down
TTC32	99.4295	3.75703	-95.6725	-4.27552	5.89854e-09	5.57338e-08	0.0377859	Down
RPL31	5992.68	227.531	-5765.15	-4.60121	3.98504e-30	3.10931e-28	0.0379681	Down
ATP5I	388.872	15.0142	-373.858	-4.45496	2.36212e-15	5.08315e-14	0.0386096	Down
RPL27	7309.74	288.752	-7020.99	-4.54849	3.30203e-30	2.6247e-28	0.0395024	Down
CASP6	2527.48	100.152	-2427.33	-4.59308	3.36558e-52	9.95429e-50	0.0396254	Down
RPS24	16013.7	636.09	-15377.6	-4.54333	1.00199e-30	8.11672e-29	0.0397216	Down
TMEM147	340.783	13.554	-327.229	-4.5439	9.8729e-30	7.38609e-28	0.0397732	Down
RAD50	10242.4	407.884	-9834.5	-4.60733	1.0864e-75	1.06283e-72	0.0398231	Down
SLC22A2	477.002	19.0546	-457.947	-4.10136	2.67018e-07	1.93066e-06	0.0399466	Down
RPL5	17413.6	698.677	-16714.9	-4.54371	6.17536e-35	6.71267e-33	0.0401225	Down
PWP2	210.053	8.43528	-201.618	-4.39998	9.18024e-15	1.85619e-13	0.0401579	Down
PCGF1	8891.18	366.269	-8524.91	-4.506	2.21107e-34	2.26778e-32	0.0411946	Down
PSMA1	528.116	21.8106	-506.305	-4.41942	1.12854e-18	3.34563e-17	0.0412989	Down
MRPS21	2763.77	114.435	-2649.33	-4.49066	2.12809e-31	1.80434e-29	0.0414054	Down
EMP2	223.225	9.26995	-213.955	-4.27726	1.81332e-11	2.46387e-10	0.0415273	Down
EEF1E1	1370.05	58.3685	-1311.68	-4.41945	3.68289e-24	1.81546e-22	0.0426032	Down
MARCKS	236.918	10.1345	-226.784	-4.00612	5.7864e-07	3.91652e-06	0.0427763	Down
RIMS1	183.524	7.95301	-175.571	-4.18717	3.47377e-10	3.94812e-09	0.0433349	Down
UPP2	117.096	5.13835	-111.957	-4.1754	3.01597e-10	3.4556e-09	0.0438817	Down
TMEM60	6493.11	285.594	-6207.52	-4.43704	1.67978e-43	2.96714e-41	0.0439842	Down
TSPAN16	191.022	8.41055	-182.611	-4.18698	1.00983e-10	1.24932e-09	0.0440293	Down
CRISPLD1	1489.45	66.2628	-1423.19	-4.24705	1.60621e-13	2.85305e-12	0.0444881	Down
ESD	538.687	24.7067	-513.98	-4.26366	6.04481e-17	1.54064e-15	0.0458646	Down
RPL35A	6484.67	297.621	-6187.05	-4.2436	1.68209e-15	3.68207e-14	0.045896	Down
U2AF1L4	287.214	13.2212	-273.993	-4.28972	2.14064e-19	6.73878e-18	0.0460327	Down
HSPB11	3565.29	164.389	-3400.9	-4.24212	7.93645e-16	1.79921e-14	0.0461082	Down
TBCA	8513.94	403.962	-8109.98	-4.22305	3.61952e-17	9.45236e-16	0.0474472	Down
CELA3A	66	3.14186	-62.8582	-3.71314	2.60517e-05	0.000127188	0.0476039	Down
WDR49	176.536	8.57749	-167.958	-3.564	0.000164143	0.00066251	0.0485879	Down
ZNF182	1186.07	57.7543	-1128.32	-4.24356	1.97514e-24	1.0129e-22	0.0486937	Down
MAGOH	5477.96	268.077	-5209.88	-4.17384	2.53389e-16	6.04617e-15	0.0489374	Down
CLK1	8561.32	419.184	-8142.14	-4.28248	1.84793e-39	2.67068e-37	0.0489625	Down
DPRX	77.8792	3.82092	-74.0583	-3.55344	0.000170069	0.000682101	0.0490621	Down
NCEH1	2678.4	132.063	-2546.34	-4.25576	4.73538e-32	4.30175e-30	0.0493068	Down
SYCP2L	4723.29	234.772	-4488.51	-4.28818	6.6735e-63	3.5364e-60	0.0497052	Down
SSB	18858.9	942.166	-17916.7	-4.27186	5.67367e-52	1.63995e-49	0.0499587	Down
LCA5	1439.55	72.205	-1367.35	-4.17301	1.4986e-19	4.80082e-18	0.050158	Down
TM2D3	3344.2	169.98	-3174.22	-4.18465	5.82108e-24	2.79368e-22	0.0508283	Down
RLN1	607.705	30.9538	-576.751	-4.15774	3.6557e-20	1.23982e-18	0.0509356	Down
DISC1	80.3485	4.09709	-76.2514	-3.91189	3.2298e-08	2.70418e-07	0.0509914	Down
PDCD7	2484.99	129.005	-2355.99	-4.23916	2.5408e-86	2.93763e-83	0.0519138	Down
TSNAX	4405.22	229.156	-4176.06	-4.20014	2.63671e-40	3.9921e-38	0.0520192	Down
NDUFB6	640.017	33.3728	-606.644	-3.91969	1.09812e-08	9.91188e-08	0.0521436	Down
CWC25	8919.44	467.302	-8452.14	-4.21234	1.97856e-60	9.31975e-58	0.0523914	Down
ZFP30	310.052	16.3858	-293.666	-4.02883	3.35744e-13	5.74697e-12	0.0528485	Down
C5orf34	7428.98	395.997	-7032.98	-4.19264	2.90824e-67	1.76128e-64	0.0533043	Down
SCRN1	117.301	6.36718	-110.934	-3.89673	2.00604e-09	2.03452e-08	0.0542805	Down
ZNF253	58.2141	3.1738	-55.0403	-3.43698	0.000256794	0.000986379	0.0545194	Down
USMG5	513.855	28.2833	-485.571	-4.06305	3.17047e-21	1.18594e-19	0.0550415	Down
RPL34	823.91	45.5553	-778.354	-4.07291	7.59918e-25	4.02693e-23	0.0552917	Down
MATR3	888.583	50.3062	-838.277	-3.80128	4.49515e-08	3.67648e-07	0.056614	Down
CHURC1	633.975	36.0143	-597.96	-3.93899	6.35872e-13	1.053e-11	0.0568072	Down
EGFL6	83.7741	4.77615	-78.9979	-3.50012	8.46768e-05	0.000365181	0.0570123	Down
NDUFA11	433.574	24.7912	-408.783	-3.84107	2.46797e-09	2.47147e-08	0.0571787	Down
ZCRB1	12923.4	741.4	-12182	-4.04213	4.29936e-29	3.07187e-27	0.0573687	Down
RPP14	1191.14	69.2716	-1121.87	-4.04572	3.80013e-39	5.43034e-37	0.0581556	Down
MRPL36	967.309	56.3951	-910.914	-4.03257	1.51178e-33	1.51392e-31	0.058301	Down
ZBTB8A	186.783	10.9336	-175.85	-3.60944	7.93015e-06	4.35474e-05	0.0585365	Down
MT1G	643.573	37.9418	-605.632	-3.61037	6.29007e-06	3.52877e-05	0.058955	Down
PPP3CA	6592.98	401.876	-6191.11	-3.95977	4.66456e-29	3.31418e-27	0.0609552	Down
DOK6	343.211	21.0336	-322.177	-3.86354	4.29969e-14	8.08927e-13	0.0612848	Down
HSPA1B	933.45	57.627	-875.823	-3.7585	1.9121e-09	1.95441e-08	0.0617355	Down
ZNHIT6	515.263	32.2913	-482.971	-3.92575	3.6286e-31	2.99666e-29	0.0626696	Down
RPL37	3688.07	231.87	-3456.2	-3.77345	8.16515e-11	1.02209e-09	0.0628705	Down
TWISTNB	10619.2	667.634	-9951.52	-3.9346	2.34807e-37	3.07864e-35	0.0628708	Down
MT1F	249.933	15.7525	-234.181	-3.81666	1.70793e-13	3.02527e-12	0.063027	Down
SRFBP1	2598.12	164.006	-2434.11	-3.81862	1.18002e-13	2.13174e-12	0.0631249	Down
UST	662.462	41.9235	-620.538	-3.59118	1.54792e-06	9.74094e-06	0.0632844	Down
ZNF844	434.204	27.6409	-406.563	-3.74636	2.05202e-10	2.42317e-09	0.0636587	Down
INSL6	95.5315	6.08171	-89.4498	-3.62911	3.16859e-07	2.24752e-06	0.0636619	Down
CETN3	5725.12	366.33	-5358.79	-3.76872	1.29271e-11	1.78898e-10	0.0639864	Down
LYSMD1	94.8766	6.16983	-88.7068	-3.54714	2.79605e-06	1.68213e-05	0.0650301	Down
MRPL13	1136.42	74.6322	-1061.78	-3.82745	7.42644e-21	2.67562e-19	0.0656733	Down
HIST1H1A	42231.5	2785.68	-39445.8	-3.87769	1.10043e-44	2.15312e-42	0.0659621	Down
NFYA	635.81	41.9709	-593.839	-3.77189	1.08495e-14	2.1764e-13	0.0660118	Down
SDHAF2	257.292	17.0787	-240.214	-3.76221	8.59218e-14	1.57685e-12	0.0663787	Down
MPP5	1480.18	98.2718	-1381.91	-3.85625	1.10625e-35	1.27902e-33	0.0663917	Down
SAT1	388.686	25.9319	-362.754	-3.78946	9.8987e-19	2.94828e-17	0.0667168	Down
PSMD7	2802.29	187.924	-2614.36	-3.83938	6.30258e-34	6.4125e-32	0.067061	Down
SEC62	12861.6	863.031	-11998.6	-3.84636	1.66304e-38	2.32424e-36	0.0671013	Down
ESF1	13170.5	886.981	-12283.5	-3.83751	5.95611e-36	7.14621e-34	0.0673462	Down
SLC25A5	14311.6	964.785	-13346.9	-3.82449	7.87906e-30	6.00035e-28	0.0674126	Down
ARL5A	2857.63	193.299	-2664.33	-3.83879	1.08268e-40	1.69994e-38	0.0676432	Down
WBP4	3568.78	242.299	-3326.48	-3.80407	2.93854e-26	1.73825e-24	0.0678941	Down
TIAL1	997.668	67.7811	-929.887	-3.80205	4.59111e-25	2.4637e-23	0.0679396	Down
ZCWPW2	392.979	26.8696	-366.109	-3.65599	3.22802e-10	3.67537e-09	0.0683742	Down
UQCR11	143.748	10.0557	-133.693	-3.47443	2.19467e-06	1.34127e-05	0.0699533	Down
HDHD2	612.87	43.0472	-569.823	-3.71929	1.36026e-17	3.68081e-16	0.0702387	Down
TCEAL4	106.864	7.56351	-99.3008	-3.35857	3.89715e-05	0.00018357	0.0707768	Down
POLR2J	4444.02	316.41	-4127.61	-3.52417	1.50297e-07	1.13711e-06	0.0711989	Down
PSMA7	7966.45	568.411	-7398.04	-3.7677	1.27336e-44	2.45373e-42	0.0713506	Down
TAOK3	11779.4	842.015	-10937.4	-3.77722	1.02824e-62	5.23087e-60	0.0714821	Down
ATL1	120.948	8.65943	-112.288	-3.52686	7.07459e-08	5.61639e-07	0.0715964	Down
RPS16	5962.41	430.943	-5531.47	-3.71063	2.28075e-23	1.0434e-21	0.0722766	Down
SLC16A5	836.128	60.9307	-775.198	-3.59117	1.04978e-10	1.29173e-09	0.0728724	Down
CAMLG	3858.49	281.29	-3577.2	-3.73783	1.83618e-44	3.4342e-42	0.0729015	Down
ADAM22	74.061	5.41195	-68.649	-3.31442	4.40855e-05	0.000204181	0.0730742	Down
RSBN1	298.267	21.9899	-276.277	-3.63483	2.77246e-15	5.90623e-14	0.0737256	Down
EGF	1342.53	99.4748	-1243.05	-3.63981	2.97976e-16	7.08348e-15	0.0740952	Down
BBS1	50.496	3.74259	-46.7534	-3.30922	4.37476e-05	0.000202863	0.0741167	Down
BBS5	712.15	53.0714	-659.079	-3.6176	1.13631e-14	2.27227e-13	0.0745228	Down
SLC25A21	873.171	65.2163	-807.955	-3.58914	2.14344e-12	3.33662e-11	0.074689	Down
AKR1B1	2015.07	150.906	-1864.16	-3.6722	3.81888e-26	2.24854e-24	0.0748889	Down
AASDH	451.83	33.8494	-417.98	-3.61129	1.04848e-14	2.10657e-13	0.0749162	Down
FMR1	2650.65	198.909	-2451.74	-3.68014	2.04223e-31	1.74316e-29	0.0750418	Down
ZNF143	5811.28	436.241	-5375.04	-3.71283	8.87189e-75	8.05948e-72	0.0750679	Down
ANKRD36B	333.628	25.1204	-308.508	-3.56709	1.46471e-11	2.01168e-10	0.0752947	Down
ERH	2370.63	178.587	-2192.04	-3.65226	1.0587e-22	4.56426e-21	0.075333	Down
RYK	173.776	13.1872	-160.589	-3.44016	3.21819e-07	2.27762e-06	0.0758861	Down
TMEM126A	1316.03	100.474	-1215.56	-3.59227	3.08334e-15	6.52478e-14	0.0763466	Down
ZNF624	394.44	30.1222	-364.318	-3.53023	1.23238e-10	1.49985e-09	0.076367	Down
HMGCS1	676.941	51.7246	-625.217	-3.4309	3.01754e-07	2.15601e-06	0.0764093	Down
MRPL46	272.854	20.8914	-251.963	-3.57145	1.97822e-13	3.4559e-12	0.0765661	Down
MARS2	170.356	13.0991	-157.257	-3.43721	1.65966e-07	1.24675e-06	0.0768922	Down
TRPV3	66.3128	5.1162	-61.1966	-3.3085	1.60835e-05	8.28138e-05	0.0771526	Down
RPAIN	449.397	34.9179	-414.479	-3.57698	4.88345e-16	1.12923e-14	0.0776994	Down
LIPA	960.68	75.523	-885.157	-3.56256	1.89354e-16	4.59581e-15	0.0786142	Down
ZNF670	298.426	23.5026	-274.924	-3.43094	4.60687e-08	3.75945e-07	0.0787551	Down
SNRPD1	11984.7	945.626	-11039	-3.60227	4.38537e-27	2.78866e-25	0.0789031	Down
CDKL3	113.441	8.97732	-104.463	-3.3342	2.85698e-06	1.71477e-05	0.0791368	Down
FOXQ1	260.4	20.6791	-239.721	-3.51233	4.06904e-12	6.08109e-11	0.0794128	Down
AMBP	226.546	18.0365	-208.509	-3.43961	1.02666e-08	9.29329e-08	0.0796153	Down
IGFBPL1	480.964	38.4044	-442.56	-3.56989	4.68366e-21	1.72657e-19	0.0798488	Down
GTF2F2	2597.17	208.159	-2389.01	-3.61002	5.29387e-50	1.34655e-47	0.0801483	Down
CCNT2	2219.22	177.964	-2041.26	-3.61346	8.04375e-60	3.65359e-57	0.0801921	Down
SUB1	8478.22	681.848	-7796.37	-3.53754	4.30382e-17	1.11252e-15	0.0804234	Down
JKAMP	134.219	10.8239	-123.395	-3.22492	4.32802e-05	0.000201036	0.0806438	Down
UBE2U	2168.19	175.25	-1992.94	-3.45208	4.33495e-10	4.86172e-09	0.0808276	Down
LTV1	8331.73	674.914	-7656.82	-3.58384	7.72855e-38	1.03465e-35	0.0810053	Down
PSMB3	3815.92	309.565	-3506.35	-3.53156	5.54795e-18	1.55416e-16	0.0811248	Down
FBXO5	5983.63	488.451	-5495.18	-3.55959	5.38001e-29	3.78028e-27	0.0816312	Down
ZNF805	2712.24	221.572	-2490.67	-3.56836	1.96242e-35	2.20868e-33	0.0816935	Down
MINPP1	376.183	30.7529	-345.43	-3.38915	3.18864e-08	2.67324e-07	0.0817498	Down
KHDRBS3	1514.47	124.224	-1390.25	-3.55086	2.37038e-28	1.61211e-26	0.0820248	Down
ORMDL1	3366.89	279.699	-3087.19	-3.50675	1.85625e-19	5.87258e-18	0.0830732	Down
ATP5B	5371.47	446.806	-4924.66	-3.53864	2.57562e-31	2.16932e-29	0.0831814	Down
CDS1	3445.95	287.55	-3158.4	-3.54519	1.76553e-40	2.7053e-38	0.0834458	Down
PUS3	156.717	13.1326	-143.584	-3.33737	1.74357e-07	1.30286e-06	0.0837984	Down
GLUD2	65.9835	5.54743	-60.436	-3.30305	8.07148e-07	5.33188e-06	0.0840731	Down
SFT2D1	817.778	68.8023	-748.976	-3.44373	6.01793e-13	1.00047e-11	0.0841331	Down
UTP14C	192.39	16.2302	-176.159	-3.46564	1.1988e-15	2.66079e-14	0.0843609	Down
CD55	6675.52	564.292	-6111.22	-3.50529	4.47739e-26	2.60016e-24	0.0845316	Down
ADSL	1102.74	93.2472	-1009.49	-3.50848	1.05134e-27	6.92797e-26	0.0845595	Down
KIN	1945.63	165.936	-1779.69	-3.48993	3.17064e-25	1.73065e-23	0.0852867	Down
KIF4B	521.751	44.7722	-476.979	-3.47147	4.21586e-22	1.72959e-20	0.0858114	Down
PLOD2	1043.35	89.6562	-953.692	-3.43322	1.1055e-14	2.21414e-13	0.0859313	Down
ANGEL2	218.137	18.8295	-199.308	-3.27672	7.96741e-07	5.26935e-06	0.0863193	Down
CXXC4	1190.14	102.974	-1087.17	-3.469	4.63193e-24	2.27447e-22	0.0865224	Down
CASC1	9481.87	824.152	-8657.72	-3.48999	1.43054e-42	2.3939e-40	0.0869187	Down
GLUL	679.19	59.3365	-619.854	-3.37748	1.92813e-11	2.60042e-10	0.0873636	Down
KATNA1	2635.32	231.441	-2403.88	-3.47802	1.88489e-46	3.92984e-44	0.0878226	Down
HSPH1	2872.55	252.943	-2619.61	-3.44349	1.35952e-23	6.31036e-22	0.0880551	Down
PRPF18	2173.73	192.46	-1981.27	-3.43896	4.34062e-25	2.33915e-23	0.0885392	Down
NAA38	1332.47	118.812	-1213.66	-3.4177	2.02918e-21	7.82035e-20	0.0891668	Down
COX4I2	1553.92	138.609	-1415.31	-3.31761	1.87775e-09	1.92746e-08	0.0891995	Down
ARID4B	4473.83	401.203	-4072.63	-3.44804	2.99141e-44	5.43497e-42	0.0896776	Down
CISD1	4585.74	411.547	-4174.19	-3.41031	2.32894e-21	8.87476e-20	0.0897449	Down
RPS12	11537.5	1037.68	-10499.8	-3.34061	1.87089e-11	2.53398e-10	0.0899396	Down
RASSF3	12547.9	1129.17	-11418.7	-3.33877	2.26792e-11	3.03548e-10	0.0899884	Down
TXNDC16	482.616	43.5784	-439.038	-3.38026	2.63933e-17	7.00772e-16	0.0902962	Down
GOSR1	802.398	72.6247	-729.773	-3.36883	2.66111e-15	5.68806e-14	0.0905096	Down
TCTEX1D2	73.4871	6.66703	-66.8201	-3.19555	2.91186e-06	1.7452e-05	0.0907238	Down
SPINK2	92.5701	8.45951	-84.1106	-3.17125	5.09322e-06	2.9165e-05	0.0913849	Down
ZNF292	3035.88	278.258	-2757.62	-3.39794	3.85871e-28	2.61037e-26	0.0916565	Down
ZNRD1	3280.47	301.093	-2979.38	-3.38409	7.44868e-23	3.25541e-21	0.0917835	Down
NDUFB1	596.026	54.8103	-541.215	-3.34019	1.85498e-14	3.61834e-13	0.0919596	Down
RPS20	18885.3	1741.09	-17144.2	-3.36709	1.55234e-19	4.94804e-18	0.0921932	Down
PTRH2	1862.21	171.718	-1690.49	-3.36427	7.23412e-19	2.18018e-17	0.0922118	Down
GGCT	3209.57	296.308	-2913.26	-3.38993	2.6323e-29	1.93512e-27	0.0923202	Down
UBE2E1	723.461	66.8748	-656.586	-3.36983	2.06517e-21	7.93499e-20	0.0924373	Down
KLHL9	331.811	30.8518	-300.959	-3.26858	1.1409e-09	1.20715e-08	0.0929801	Down
POLE2	370.975	34.6917	-336.284	-3.2922	1.15959e-11	1.62598e-10	0.0935149	Down
PAPD5	5153.08	482.879	-4670.2	-3.38421	1.93216e-41	3.07164e-39	0.0937069	Down
YWHAB	20243.1	1902.82	-18340.3	-3.39245	8.63372e-69	5.77914e-66	0.0939987	Down
STK33	1590.19	150.692	-1439.5	-3.33365	1.00581e-20	3.56319e-19	0.0947634	Down
SLC19A2	9788.53	927.6	-8860.93	-3.35808	6.13815e-32	5.42118e-30	0.094764	Down
SPATA16	165.675	15.7263	-149.949	-3.21687	1.18859e-08	1.06454e-07	0.0949225	Down
TBL1XR1	4705.75	450.224	-4255.53	-3.32195	5.55117e-21	2.02873e-19	0.0956752	Down
HIST1H2BK	795.705	76.4607	-719.244	-3.29494	3.62667e-16	8.50997e-15	0.0960918	Down
GTF2H5	578.988	55.729	-523.259	-3.31068	2.30719e-20	7.93051e-19	0.0962524	Down
UTP3	179.393	17.4162	-161.977	-3.16616	1.94523e-07	1.44422e-06	0.0970842	Down
ZBTB10	6193.13	601.757	-5591.37	-3.32691	6.9519e-35	7.49273e-33	0.0971653	Down
OMA1	319.637	31.148	-288.489	-3.09723	5.68996e-06	3.22338e-05	0.0974482	Down
C21orf33	161.072	15.8216	-145.251	-3.16337	7.14866e-08	5.66459e-07	0.0982264	Down
ABCC6	4490.04	441.246	-4048.79	-3.2032	8.98944e-10	9.68058e-09	0.0982724	Down
SNRPF	7454.49	733.958	-6720.53	-3.28127	1.76797e-20	6.14345e-19	0.0984584	Down
PSMA4	8801.18	869.353	-7931.82	-3.30851	8.53378e-40	1.2475e-37	0.098777	Down
STRADA	467.832	46.3566	-421.476	-3.23475	1.02784e-13	1.87011e-12	0.0990879	Down
FBXO30	8651.05	858.199	-7792.85	-3.27642	2.90931e-22	1.21713e-20	0.0992017	Down
MRPL33	308.549	30.6142	-277.935	-3.26115	6.8612e-18	1.90526e-16	0.0992199	Down
ACSL3	2691.71	267.236	-2424.47	-3.29371	3.26072e-32	2.98344e-30	0.0992812	Down
RUNDC1	132.426	13.2264	-119.2	-3.15207	5.32072e-08	4.31756e-07	0.0998772	Down
DHX33	1599.94	161.288	-1438.65	-3.28174	5.6563e-42	9.22267e-40	0.100809	Down
RPS25	6160.52	622.43	-5538.09	-3.14368	1.71095e-08	1.49347e-07	0.101035	Down
NUCKS1	2552.64	257.943	-2294.7	-3.28087	1.52465e-45	3.12749e-43	0.101049	Down
RPL41	1114	113.598	-1000.4	-3.10645	1.68448e-07	1.26316e-06	0.101973	Down
JUND	177.772	18.1952	-159.577	-3.15826	5.84285e-10	6.43929e-09	0.102351	Down
COX17	142.777	14.618	-128.159	-3.15334	3.16268e-10	3.61392e-09	0.102383	Down
HMGB1	16970.9	1743.32	-15227.5	-3.242	4.93965e-29	3.49014e-27	0.102724	Down
TFCP2	261.708	27.0257	-234.682	-3.1632	1.07023e-11	1.50733e-10	0.103267	Down
HIGD1C	65.0099	6.72938	-58.2806	-2.92964	0.000129592	0.00053546	0.103513	Down
PDCD6	1643.38	170.884	-1472.5	-3.16371	2.29926e-12	3.56176e-11	0.103983	Down
MPP4	384.533	40.1567	-344.376	-3.1111	8.13828e-09	7.48934e-08	0.10443	Down
GNPDA1	4085.55	427.319	-3658.23	-3.21665	6.03345e-29	4.21612e-27	0.104593	Down
PTPN4	504.228	52.9174	-451.311	-3.18999	7.8141e-19	2.3494e-17	0.104947	Down
ABHD1	48.6526	5.11155	-43.5411	-2.92642	0.000120986	0.000504657	0.105062	Down
NPHP3	64.9556	6.82778	-58.1279	-2.92738	9.99484e-05	0.000423856	0.105115	Down
DDX1	1880.32	197.91	-1682.41	-3.21222	2.39203e-32	2.2369e-30	0.105254	Down
SAV1	4106.49	432.4	-3674.09	-3.21478	7.72808e-35	8.2593e-33	0.105297	Down
COMMD6	10818.6	1140.54	-9678.08	-3.10933	1.90264e-09	1.94829e-08	0.105424	Down
TIPARP	10828.7	1142.75	-9685.95	-3.21518	4.42313e-39	6.25037e-37	0.10553	Down
CR2	3052.97	325.139	-2727.83	-3.18864	2.38171e-27	1.52983e-25	0.106499	Down
RPS27	3591.74	382.896	-3208.84	-3.09623	1.65716e-09	1.71907e-08	0.106604	Down
MRPL30	1553.76	165.924	-1387.84	-3.2005	1.10926e-42	1.881e-40	0.106788	Down
PTPN12	1191.57	127.38	-1064.19	-3.15857	1.06184e-17	2.89795e-16	0.106901	Down
PIK3R4	159.172	17.02	-142.152	-2.96394	2.20867e-05	0.000109641	0.106928	Down
NOP58	5437.72	581.721	-4856	-3.16726	3.39093e-20	1.1531e-18	0.106979	Down
WTAP	11230.2	1203.55	-10026.7	-3.07754	7.99203e-09	7.36008e-08	0.107171	Down
CDC40	4030.59	434.285	-3596.3	-3.18892	3.54961e-44	6.3583e-42	0.107747	Down
RPL14	3011.07	325.235	-2685.84	-3.04957	5.66744e-08	4.56771e-07	0.108013	Down
PDXP	245.016	26.4985	-218.517	-3.0295	3.20079e-07	2.26783e-06	0.10815	Down
SLAIN1	354.432	38.4245	-316.007	-3.07709	1.03903e-09	1.10766e-08	0.108412	Down
ZCCHC9	1244.16	135.803	-1108.36	-3.15438	9.91206e-28	6.60009e-26	0.109152	Down
LYST	1329.45	145.53	-1183.92	-3.15498	2.86104e-29	2.06743e-27	0.109466	Down
FKTN	339.807	37.2947	-302.513	-3.05092	3.74706e-09	3.65173e-08	0.109753	Down
GGNBP2	9197.39	1013.23	-8184.16	-3.13629	7.29114e-24	3.46003e-22	0.110165	Down
MT2A	945.487	105.07	-840.418	-2.94011	8.99827e-06	4.88511e-05	0.111127	Down
INSIG2	1467.89	163.734	-1304.16	-3.11292	1.9543e-21	7.55466e-20	0.111544	Down
UBE2V2	1572.37	175.503	-1396.87	-3.08999	2.53187e-15	5.43924e-14	0.111617	Down
RPL13A	3227.14	362.711	-2864.43	-3.12045	3.28481e-31	2.74844e-29	0.112394	Down
ZNF124	409.574	46.0387	-363.536	-3.02811	1.30302e-09	1.3707e-08	0.112406	Down
NDUFA9	503.945	56.7295	-447.215	-3.08371	2.30045e-16	5.49947e-15	0.112571	Down
CCDC59	14882.3	1678.87	-13203.4	-3.11318	3.56047e-30	2.81255e-28	0.11281	Down
RPL32	8403.32	953.322	-7450	-3.02205	7.80486e-10	8.46226e-09	0.113446	Down
NARS2	3873.79	439.821	-3433.97	-3.09371	1.41429e-23	6.54069e-22	0.113538	Down
GPX1	460.234	52.2723	-407.961	-3.03969	2.78241e-11	3.68996e-10	0.113578	Down
ENY2	10923.9	1242.34	-9681.54	-3.09292	2.79169e-24	1.41453e-22	0.113727	Down
CDC23	323.272	36.8021	-286.47	-3.04508	4.48022e-12	6.63324e-11	0.113843	Down
CASP8AP2	5352.48	614.968	-4737.52	-3.09283	2.69229e-35	3.00356e-33	0.114894	Down
DEPDC7	20282.9	2331.49	-17951.4	-3.08203	1.59789e-26	9.58582e-25	0.114949	Down
PABPC1	11795.1	1362.81	-10432.3	-3.06771	1.63577e-22	6.95779e-21	0.11554	Down
RAB18	2572.05	297.621	-2274.43	-3.0735	4.82519e-27	3.05308e-25	0.115714	Down
SMYD2	384.281	44.5424	-339.739	-3.00995	3.44583e-11	4.52728e-10	0.115911	Down
TMEM101	282.053	32.8987	-249.154	-2.98452	1.73369e-09	1.79115e-08	0.11664	Down
MYCBP2	1058.02	124.075	-933.941	-3.04946	5.58322e-24	2.6999e-22	0.117271	Down
POLR3F	136.32	16.0905	-120.23	-2.85101	2.08633e-05	0.000104087	0.118035	Down
RPL36AL	603.206	71.3841	-531.822	-2.95243	6.92685e-09	6.47287e-08	0.118341	Down
HSPA1A	917.654	108.642	-809.012	-2.95618	4.7884e-09	4.60309e-08	0.118391	Down
DIP2B	853.141	101.651	-751.49	-2.94472	7.38533e-09	6.85095e-08	0.119149	Down
BAZ1A	25303.1	3027.76	-22275.3	-3.0378	7.1494e-38	9.67299e-36	0.11966	Down
FERMT1	290.818	34.8978	-255.92	-2.96224	1.2101e-10	1.47555e-09	0.119999	Down
PRL	86.8682	10.4436	-76.4246	-2.80444	7.10713e-05	0.000312439	0.120224	Down
ZNF605	91.4878	11.0058	-80.4821	-2.80214	6.04402e-05	0.000270948	0.120298	Down
CNOT2	4000.02	481.586	-3518.43	-3.00833	1.74906e-21	6.84448e-20	0.120396	Down
VPS13C	1983.95	239.498	-1744.46	-3.00691	7.66395e-23	3.33802e-21	0.120718	Down
CDCA2	7136.35	862.133	-6274.22	-3.00994	1.54517e-24	7.98841e-23	0.120809	Down
UQCRB	2433.19	294.015	-2139.18	-3.01676	1.06493e-29	7.92038e-28	0.120835	Down
KLHL20	2377.96	287.615	-2090.34	-3.00865	7.02152e-25	3.73639e-23	0.12095	Down
WDR63	310.195	37.6476	-272.548	-2.77597	0.000109426	0.000460517	0.121367	Down
ANAPC10	2843.13	345.271	-2497.86	-2.97648	2.29986e-15	4.96597e-14	0.12144	Down
FZD1	49.136	5.98539	-43.1507	-2.75528	0.000180708	0.000720679	0.121813	Down
AASDHPPT	1931.71	235.889	-1695.82	-2.98076	2.4892e-18	7.18217e-17	0.122114	Down
ZNF697	277.669	34.0982	-243.57	-2.89535	2.79975e-08	2.3754e-07	0.122802	Down
ZC3H8	4860.41	598.799	-4261.61	-2.97919	8.93529e-23	3.87846e-21	0.123199	Down
PPIG	24315	3000.52	-21314.5	-2.97978	3.48637e-24	1.72528e-22	0.123402	Down
RNF31	134.739	16.7232	-118.015	-2.81726	8.18678e-06	4.48984e-05	0.124116	Down
RPS27L	8257.09	1026.56	-7230.53	-2.88292	2.2356e-08	1.92892e-07	0.124324	Down
TIPRL	1404.45	175.418	-1229.03	-2.97299	1.65182e-32	1.55614e-30	0.124902	Down
ZNF607	879.063	110.316	-768.747	-2.9479	5.17617e-20	1.72784e-18	0.125493	Down
C12orf65	5147.75	646.528	-4501.22	-2.92624	2.31613e-14	4.46989e-13	0.125594	Down
ROMO1	209.586	26.4234	-183.163	-2.77094	2.78473e-05	0.000134919	0.126074	Down
RMI1	3553.62	448.5	-3105.12	-2.94509	1.69767e-22	7.19698e-21	0.126209	Down
ZNF720	593.929	75.1778	-518.751	-2.91577	1.41996e-14	2.79985e-13	0.126577	Down
DDX19A	927.749	117.445	-810.305	-2.94659	9.01984e-25	4.75993e-23	0.126591	Down
TUBE1	2321.72	294.481	-2027.24	-2.92389	5.45161e-17	1.39504e-15	0.126837	Down
METAP1	623.233	79.1191	-544.114	-2.90863	1.71693e-13	3.03699e-12	0.126949	Down
FGFR1OP2	3435.63	436.753	-2998.88	-2.94019	1.11819e-25	6.32053e-24	0.127124	Down
TYW3	1136.52	144.763	-991.761	-2.92621	1.79711e-19	5.71392e-18	0.127373	Down
SNRPG	3524.74	449.615	-3075.12	-2.91014	2.2789e-15	4.9291e-14	0.12756	Down
SUN1	7928.55	1018.25	-6910.3	-2.93177	5.93543e-30	4.57496e-28	0.128428	Down
HSP90AA1	45899.7	5910.44	-39989.3	-2.94082	6.68594e-52	1.84852e-49	0.128769	Down
VSIG10	135.368	17.4518	-117.916	-2.68962	0.00022108	0.000860636	0.128921	Down
RRN3	3180.9	411.47	-2769.43	-2.91675	6.80084e-26	3.91371e-24	0.129356	Down
RPS27A	3485.69	451.105	-3034.58	-2.82951	3.14059e-08	2.63644e-07	0.129416	Down
PDIK1L	1129.19	147.701	-981.488	-2.83592	1.08557e-09	1.15437e-08	0.130803	Down
U2AF1	160.011	21.1444	-138.867	-2.84092	4.2579e-11	5.52571e-10	0.132143	Down
MAP9	13412.7	1774.49	-11638.2	-2.86319	5.93508e-16	1.36004e-14	0.1323	Down
UCHL5	1645	218.171	-1426.83	-2.88442	3.79782e-29	2.72885e-27	0.132627	Down
LRRC4	567.837	75.4373	-492.4	-2.83293	2.48424e-11	3.30833e-10	0.13285	Down
RPS6	33366.7	4439.07	-28927.6	-2.85182	5.3413e-15	1.10636e-13	0.133039	Down
KDM1B	12512.7	1667.45	-10845.2	-2.87317	3.06335e-24	1.53991e-22	0.133261	Down
MRPL17	144.208	19.2297	-124.979	-2.65921	0.000188171	0.000746537	0.133347	Down
RAB14	383.551	51.1594	-332.391	-2.81747	2.60128e-10	3.01029e-09	0.133384	Down
SHD	1234.23	165.118	-1069.11	-2.6735	0.000103913	0.000438621	0.133782	Down
DUT	219.806	29.4282	-190.378	-2.7473	1.94741e-06	1.20346e-05	0.133882	Down
TXNL4A	87.9937	11.8533	-76.1404	-2.68608	4.36577e-05	0.000202568	0.134706	Down
TMEM138	1519.15	204.669	-1314.48	-2.83269	1.43419e-14	2.82354e-13	0.134726	Down
TSPAN3	135.629	18.321	-117.308	-2.68782	3.30105e-05	0.00015783	0.135081	Down
SENP7	501.525	68.2155	-433.31	-2.72646	2.16307e-06	1.3245e-05	0.136016	Down
GEMIN8	462.277	62.9014	-399.375	-2.81807	2.09219e-14	4.06236e-13	0.136069	Down
TMC1	119.903	16.3188	-103.584	-2.7339	1.04534e-06	6.76571e-06	0.1361	Down
ZNF830	1391.97	189.469	-1202.5	-2.83845	7.40821e-22	2.98157e-20	0.136115	Down
MAGOHB	647.853	88.3388	-559.514	-2.79257	6.2858e-11	7.96243e-10	0.136356	Down
UBLCP1	3417.16	467.087	-2950.07	-2.84875	6.19363e-36	7.36173e-34	0.136689	Down
ZCCHC2	5057.59	691.749	-4365.84	-2.84847	3.35625e-36	4.10431e-34	0.136775	Down
RPS29	5902.97	807.854	-5095.12	-2.71636	2.66855e-06	1.61228e-05	0.136856	Down
TUBAL3	1088.76	149.352	-939.405	-2.82324	1.84607e-19	5.85494e-18	0.137176	Down
POC5	2399.77	330.368	-2069.41	-2.81416	8.01469e-18	2.2063e-16	0.137666	Down
TFB1M	927.679	127.737	-799.942	-2.79617	3.17024e-13	5.43385e-12	0.137695	Down
FEZF2	437.847	60.6466	-377.2	-2.74503	2.90392e-08	2.45886e-07	0.138511	Down
BET1	180.625	25.0854	-155.54	-2.70299	1.17082e-06	7.52045e-06	0.138881	Down
TBC1D9	508.642	70.771	-437.871	-2.72067	2.78037e-07	2.00458e-06	0.139137	Down
ZNF879	495.276	69.0238	-426.252	-2.7759	2.31692e-12	3.58039e-11	0.139364	Down
FZD6	898.534	126.002	-772.531	-2.78645	3.18947e-17	8.38092e-16	0.140231	Down
SDAD1	5332.29	750.818	-4581.47	-2.78805	1.43173e-19	4.59816e-18	0.140806	Down
ADAL	1580.78	224.584	-1356.2	-2.78672	6.63427e-27	4.13601e-25	0.142071	Down
CNPY2	103.518	14.9498	-88.5684	-2.65443	2.08756e-06	1.28135e-05	0.144417	Down
AKAP9	2177.37	315.183	-1862.19	-2.74604	6.42872e-18	1.79299e-16	0.144754	Down
COMMD2	3911.69	566.465	-3345.23	-2.7584	2.03682e-25	1.13615e-23	0.144813	Down
SLC27A6	4427.4	648.416	-3778.98	-2.73845	2.05597e-22	8.65824e-21	0.146455	Down
MAP3K13	609.748	89.3233	-520.425	-2.68375	2.50903e-09	2.5106e-08	0.146492	Down
LIG4	1354.2	199.258	-1154.94	-2.69244	7.23971e-11	9.10728e-10	0.147141	Down
FGF9	2151	316.597	-1834.41	-2.72691	1.32905e-19	4.27919e-18	0.147186	Down
DDX18	10283.2	1514.58	-8768.58	-2.72961	1.31646e-21	5.21581e-20	0.147288	Down
ATP6V0A2	144.715	21.3871	-123.328	-2.61202	5.40325e-06	3.0719e-05	0.147788	Down
PDGFA	515.518	76.1969	-439.321	-2.67394	1.97646e-09	2.01093e-08	0.147806	Down
RWDD1	1064.2	157.323	-906.879	-2.70884	2.2602e-15	4.89697e-14	0.147832	Down
FBXO9	688.958	101.85	-587.108	-2.71213	8.38252e-16	1.89023e-14	0.147832	Down
STRN3	1616.72	239.054	-1377.66	-2.70917	2.69946e-15	5.76036e-14	0.147864	Down
GCH1	17305.9	2560.6	-14745.3	-2.73413	3.61316e-31	2.99666e-29	0.147961	Down
KBTBD3	465.936	69.2017	-396.734	-2.64996	5.45628e-08	4.41431e-07	0.148522	Down
NDUFB2	1251.72	186.577	-1065.14	-2.68227	7.05491e-12	1.01844e-10	0.149057	Down
KRIT1	788.726	117.989	-670.737	-2.69105	2.39533e-14	4.61574e-13	0.149594	Down
PTGR2	201.697	30.2185	-171.478	-2.62409	4.30154e-07	2.97644e-06	0.149821	Down
CSTF3	471.551	70.6931	-400.858	-2.65449	2.86936e-09	2.84875e-08	0.149916	Down
MRPL32	5599.65	840.048	-4759.6	-2.69016	1.50832e-15	3.31883e-14	0.150018	Down
RBM44	480.02	72.361	-407.659	-2.62167	1.76842e-07	1.31988e-06	0.150746	Down
UBXN8	534.673	80.8895	-453.783	-2.67983	3.36655e-16	7.92886e-15	0.151288	Down
STYX	285.442	43.294	-242.148	-2.54179	6.86321e-05	0.000303288	0.151674	Down
TPT1	48196.4	7328.26	-40868.1	-2.68761	5.19062e-23	2.29216e-21	0.15205	Down
PLXNA4	3343.86	510.28	-2833.58	-2.55596	2.05254e-05	0.000102571	0.152602	Down
TRAPPC2	259.317	39.6379	-219.679	-2.5178	0.000128278	0.000530376	0.152855	Down
ERCC8	329.301	50.4428	-278.858	-2.57601	3.11847e-06	1.86288e-05	0.153181	Down
ZFAND5	16301.8	2501.25	-13800.6	-2.68535	5.44207e-35	5.96658e-33	0.153434	Down
NDUFA3	164.342	25.2399	-139.102	-2.53199	4.46412e-05	0.000206528	0.153581	Down
SGMS1	474.163	72.8304	-401.332	-2.6204	2.8096e-09	2.7916e-08	0.153598	Down
CD2AP	1960.74	301.469	-1659.27	-2.6693	2.39659e-21	9.09846e-20	0.153752	Down
TXNDC17	11650.3	1792.42	-9857.86	-2.64239	2.55746e-12	3.9235e-11	0.153852	Down
C10orf120	356.849	54.9066	-301.942	-2.56296	5.291e-06	3.01433e-05	0.153865	Down
CCNB1IP1	706.156	108.691	-597.465	-2.64357	1.58284e-12	2.49759e-11	0.15392	Down
JOSD1	150.346	23.1445	-127.201	-2.54152	2.4487e-05	0.000120149	0.153942	Down
C1orf131	6372.03	981.247	-5390.79	-2.67259	1.69421e-25	9.53405e-24	0.153993	Down
RBMX2	18576.2	2867.96	-15708.2	-2.65964	5.02344e-19	1.53577e-17	0.154389	Down
EXOSC1	444.204	69.0187	-375.185	-2.59928	1.34002e-08	1.19011e-07	0.155376	Down
SPHKAP	214.195	33.3202	-180.875	-2.59686	1.28961e-08	1.14935e-07	0.15556	Down
NSL1	3989.8	621.204	-3368.6	-2.66995	4.69463e-48	1.06618e-45	0.155698	Down
IGFBP1	1354.62	211.037	-1143.59	-2.63444	2.10656e-14	4.08402e-13	0.15579	Down
KLHL28	4284.14	669.762	-3614.37	-2.63164	4.57899e-15	9.56249e-14	0.156335	Down
TUBD1	1406.52	220.201	-1186.32	-2.61658	6.81353e-12	9.86736e-11	0.156558	Down
MYPOP	299.674	46.9974	-252.677	-2.60671	1.12163e-10	1.37031e-09	0.156828	Down
NOC3L	27014	4240.82	-22773.2	-2.6465	4.43548e-26	2.58764e-24	0.156986	Down
HAS3	3852.49	607.659	-3244.83	-2.63387	3.72552e-21	1.38948e-19	0.157731	Down
PMS1	3622.94	571.614	-3051.33	-2.63654	5.71293e-24	2.75216e-22	0.157776	Down
DNAH9	2494.74	394.029	-2100.71	-2.63047	2.9273e-20	1.00079e-18	0.157944	Down
ZNF395	1101.62	174.544	-927.079	-2.60527	8.83684e-13	1.43534e-11	0.158443	Down
RYBP	859.223	136.408	-722.815	-2.58884	2.55673e-10	2.96663e-09	0.158758	Down
MNAT1	2217.97	352.342	-1865.63	-2.62562	3.95296e-23	1.75782e-21	0.158858	Down
GTF2A2	4767.12	757.799	-4009.32	-2.58581	2.55379e-10	2.96612e-09	0.158964	Down
PIGP	786.764	125.479	-661.285	-2.55335	1.04971e-07	8.15033e-07	0.159487	Down
WDR43	2080.21	332.135	-1748.08	-2.62229	3.13034e-25	1.71602e-23	0.159664	Down
LHFPL3	113.336	18.1406	-95.1949	-2.45688	0.000184758	0.00073407	0.160061	Down
USP44	4269.26	689.245	-3580.02	-2.60563	9.64655e-25	5.06962e-23	0.161443	Down
SLC25A3	1860.84	300.907	-1559.93	-2.59469	4.36793e-18	1.22901e-16	0.161705	Down
UFC1	1237.48	200.11	-1037.37	-2.58672	1.32327e-15	2.92684e-14	0.161708	Down
CHSY1	2028.01	328.081	-1699.93	-2.58852	5.08174e-16	1.17295e-14	0.161775	Down
MAP1LC3B2	171.788	27.8242	-143.964	-2.55207	8.36288e-09	7.66829e-08	0.161969	Down
SHB	115.672	18.7563	-96.9155	-2.52712	4.3777e-07	3.02749e-06	0.162151	Down
WSB2	480.077	77.8915	-402.186	-2.56261	2.05887e-11	2.76794e-10	0.162248	Down
KBTBD8	2219.02	360.284	-1858.73	-2.5755	1.06832e-13	1.93821e-12	0.162362	Down
IFNAR1	732.051	118.958	-613.093	-2.58891	8.73687e-19	2.61448e-17	0.1625	Down
NDUFS4	1095.62	178.616	-917.006	-2.56654	6.05204e-13	1.00483e-11	0.163027	Down
FXR1	4812.48	785.315	-4027.16	-2.58844	2.03622e-22	8.60354e-21	0.163183	Down
SLC17A5	156.854	25.5969	-131.257	-2.51632	4.2651e-07	2.95618e-06	0.16319	Down
JARID2	21441.1	3498.98	-17942.1	-2.59074	1.06255e-24	5.53834e-23	0.16319	Down
HNRNPUL2	198.949	32.5134	-166.436	-2.53178	1.40544e-08	1.2456e-07	0.163425	Down
PRIM1	427.655	69.893	-357.762	-2.54407	1.50807e-09	1.57598e-08	0.163433	Down
PSMD12	1460.09	238.656	-1221.43	-2.5845	2.33069e-21	8.87476e-20	0.163453	Down
MYBL1	1076.41	176.158	-900.255	-2.57056	1.00872e-15	2.26259e-14	0.163653	Down
SNRPB2	7192.13	1179.43	-6012.7	-2.57266	1.81768e-17	4.85658e-16	0.163989	Down
PALM2	419.308	68.7796	-350.528	-2.53372	3.3733e-09	3.31031e-08	0.164031	Down
NOL12	358.661	58.9099	-299.751	-2.47538	1.10398e-05	5.87534e-05	0.164249	Down
ODF2L	2664.96	437.784	-2227.18	-2.57113	6.27734e-18	1.75462e-16	0.164274	Down
NFE2L3	1120.79	184.211	-936.577	-2.54203	1.85074e-10	2.19978e-09	0.164359	Down
C4orf22	246.734	40.6225	-206.112	-2.5315	1.6322e-09	1.69594e-08	0.164641	Down
VKORC1	3098.65	511.807	-2586.84	-2.55659	5.0838e-15	1.05647e-13	0.165171	Down
HMGN1	4383.44	725.299	-3658.14	-2.56607	1.24118e-20	4.34858e-19	0.165464	Down
ZNF131	3368.94	558.604	-2810.34	-2.56789	2.99393e-24	1.51098e-22	0.16581	Down
NEBL	2784.61	461.865	-2322.75	-2.55786	8.12263e-18	2.23118e-16	0.165863	Down
KIT	5587.37	927.413	-4659.96	-2.56096	3.82256e-20	1.28724e-18	0.165984	Down
ZNF93	4453.43	740.419	-3713.02	-2.5528	3.87111e-17	1.0068e-15	0.166258	Down
HYLS1	13119.9	2183.7	-10936.2	-2.53543	3.11276e-12	4.70167e-11	0.166442	Down
CSNK1A1	1914.5	319.089	-1595.41	-2.54557	2.23578e-15	4.85232e-14	0.166669	Down
TCEA1	1242.29	207.638	-1034.66	-2.51479	8.56293e-10	9.24477e-09	0.167141	Down
NR2F2	1072.86	179.434	-893.428	-2.53584	6.78567e-14	1.25619e-12	0.167248	Down
FAM76A	4229.74	708.594	-3521.14	-2.53647	6.77807e-15	1.39263e-13	0.167527	Down
AHCYL1	728.807	122.244	-606.564	-2.51559	2.86835e-10	3.30432e-09	0.167731	Down
LSM6	483.545	81.1528	-402.392	-2.50183	6.15641e-09	5.79121e-08	0.167829	Down
PPP2CB	250.798	42.1403	-208.657	-2.43599	3.00381e-05	0.000144652	0.168025	Down
PPIL4	13726.9	2311.18	-11415.8	-2.54875	1.06472e-26	6.47899e-25	0.168368	Down
MAFG	470.279	79.369	-390.91	-2.53242	1.28849e-16	3.18194e-15	0.16877	Down
TSEN15	179.079	30.3288	-148.75	-2.40023	0.000122516	0.000509868	0.16936	Down
NBPF14	132.75	22.5087	-110.241	-2.42908	2.16172e-05	0.00010752	0.169557	Down
MEGF11	238.698	40.519	-198.18	-2.48837	4.29868e-09	4.15431e-08	0.16975	Down
MRPS18A	466.153	79.2042	-386.949	-2.50802	2.19396e-12	3.4111e-11	0.16991	Down
ZNF300	235.624	40.1732	-195.451	-2.43802	4.41192e-06	2.55281e-05	0.170497	Down
RPL29	9143.62	1559.76	-7583.85	-2.45545	6.43455e-07	4.3253e-06	0.170585	Down
BCL10	3123.6	534.176	-2589.42	-2.49402	2.26981e-11	3.03548e-10	0.171013	Down
PBX1	1851.08	317.133	-1533.95	-2.50473	1.46264e-14	2.87065e-13	0.171323	Down
SLC2A13	153.064	26.2436	-126.82	-2.43554	3.47896e-06	2.05547e-05	0.171455	Down
YY2	456.041	78.2082	-377.833	-2.4799	1.06151e-09	1.12973e-08	0.171494	Down
RPL24	7197.48	1234.62	-5962.86	-2.44823	6.48576e-07	4.35598e-06	0.171534	Down
ZMYM1	418.964	71.87	-347.094	-2.47222	7.43099e-09	6.88829e-08	0.171542	Down
ISL1	999.797	171.517	-828.28	-2.49902	1.38898e-13	2.49506e-12	0.171552	Down
LSM3	1735.92	298.258	-1437.67	-2.46592	1.96821e-08	1.71216e-07	0.171815	Down
HIRA	157.78	27.2915	-130.489	-2.36989	0.000176362	0.000704449	0.172972	Down
OTUD1	230.937	40.0501	-190.886	-2.40277	1.61781e-05	8.31661e-05	0.173425	Down
ZNF721	4258.9	739.43	-3519.47	-2.37915	8.06384e-05	0.00035002	0.17362	Down
PPP1CC	8404.79	1462.49	-6942.31	-2.50229	1.55342e-26	9.36319e-25	0.174006	Down
MPHOSPH10	7275.63	1268.84	-6006.8	-2.46244	1.9612e-10	2.32456e-09	0.174395	Down
CDK13	881.654	153.842	-727.813	-2.47289	1.67572e-12	2.63109e-11	0.174492	Down
C1GALT1	2868.53	500.764	-2367.76	-2.49469	2.79387e-23	1.2645e-21	0.174572	Down
MTF2	12644.2	2209.15	-10435	-2.49408	6.79152e-24	3.24717e-22	0.174717	Down
LSM5	1170.67	205.566	-965.106	-2.44587	1.83647e-09	1.88661e-08	0.175597	Down
THUMPD1	13258	2329.11	-10928.9	-2.48287	7.72562e-21	2.76773e-19	0.175676	Down
GRIP1	836.916	147.343	-689.573	-2.44382	9.94568e-10	1.06383e-08	0.176055	Down
C12orf29	2194.22	387.585	-1806.64	-2.43123	1.25135e-08	1.11604e-07	0.176639	Down
FYN	2306.7	409.651	-1897.05	-2.45298	1.23849e-13	2.23103e-12	0.177592	Down
PAK1IP1	11576.4	2058.41	-9517.97	-2.46385	2.1715e-19	6.80226e-18	0.177811	Down
CLCN4	1805.82	321.203	-1484.62	-2.46551	1.14294e-20	4.02658e-19	0.177871	Down
CSNK1G1	2920.81	519.738	-2401.08	-2.46946	9.71896e-25	5.08666e-23	0.177943	Down
MPHOSPH8	11339	2018.7	-9320.32	-2.45261	9.01812e-15	1.82923e-13	0.178032	Down
NAT2	348.913	62.1992	-286.714	-2.44221	2.79105e-12	4.246e-11	0.178266	Down
BDH2	1967.84	351.479	-1616.36	-2.42728	5.77601e-10	6.37667e-09	0.178611	Down
DIABLO	1063.22	190.582	-872.636	-2.44354	6.66131e-15	1.37085e-13	0.17925	Down
ARPC5L	514.336	92.2018	-422.134	-2.42633	2.87521e-10	3.30623e-09	0.179264	Down
WDR75	5343.78	958.385	-4385.4	-2.43982	6.41845e-14	1.19168e-12	0.179346	Down
GAR1	210.351	37.8196	-172.532	-2.40231	7.01454e-08	5.57568e-07	0.179792	Down
CCNT1	2116.46	380.769	-1735.69	-2.44105	3.93072e-16	9.15584e-15	0.179908	Down
ARID2	12705.1	2292.09	-10413	-2.4252	4.47914e-12	6.63324e-11	0.180407	Down
THAP6	1099.99	199.097	-900.892	-2.40835	7.64513e-10	8.30322e-09	0.180999	Down
GPR37	7883.47	1430.98	-6452.49	-2.43739	6.32481e-21	2.29171e-19	0.181517	Down
CNGB3	422.33	76.7033	-345.627	-2.39965	2.68964e-09	2.67869e-08	0.181619	Down
FST	382.268	69.6555	-312.612	-2.37769	2.45947e-07	1.7972e-06	0.182217	Down
CLDN12	9423.87	1719.19	-7704.69	-2.43065	2.1559e-21	8.25865e-20	0.182429	Down
TXN	499.22	91.2951	-407.925	-2.37132	2.23159e-07	1.64149e-06	0.182875	Down
ERGIC2	5286.7	967.631	-4319.07	-2.4042	8.07379e-12	1.15503e-10	0.183031	Down
TARDBP	5935.68	1086.9	-4848.78	-2.44021	2.13993e-52	6.63795e-50	0.183113	Down
COPS5	1159.97	212.809	-947.159	-2.41438	2.05567e-16	4.96091e-15	0.183461	Down
UCHL3	1834.43	336.655	-1497.78	-2.39314	2.29852e-10	2.68435e-09	0.18352	Down
XIAP	1754.35	322.232	-1432.12	-2.41427	1.18598e-16	2.95173e-15	0.183676	Down
EIF5B	43021.2	7908.99	-35112.2	-2.42247	1.11505e-23	5.21367e-22	0.183839	Down
ZNF354A	2654.19	488.245	-2165.94	-2.41352	1.64804e-17	4.42189e-16	0.183953	Down
HAUS3	969.88	178.562	-791.318	-2.38453	9.29041e-10	9.97934e-09	0.184107	Down
NPAT	8996.29	1656.9	-7339.39	-2.42725	1.04085e-35	1.21445e-33	0.184176	Down
CDC7	4984.97	919.098	-4065.87	-2.41648	3.13254e-22	1.29771e-20	0.184374	Down
HCFC2	1797.87	331.838	-1466.03	-2.40698	6.69626e-17	1.70326e-15	0.184573	Down
RPL18A	1001.37	184.887	-816.482	-2.33117	1.01647e-05	5.46383e-05	0.184635	Down
PPP1R12A	23658.1	4374.79	-19283.3	-2.41676	9.75361e-27	5.96377e-25	0.184917	Down
MYSM1	1585.41	293.263	-1292.15	-2.39763	3.24796e-14	6.16531e-13	0.184977	Down
IARS	1133.5	209.79	-923.71	-2.40588	3.99462e-18	1.12897e-16	0.185082	Down
SLC25A20	685.958	127.081	-558.877	-2.37428	2.39353e-09	2.40001e-08	0.185261	Down
POLR2H	1679.14	311.239	-1367.9	-2.40632	4.27394e-20	1.43419e-18	0.185356	Down
LRRC8B	7293.51	1355.07	-5938.44	-2.40777	8.36781e-24	3.9562e-22	0.185791	Down
IPMK	852.269	158.611	-693.658	-2.35049	1.73123e-07	1.29516e-06	0.186104	Down
CCAR1	2990.87	557.365	-2433.51	-2.4085	1.63495e-31	1.41451e-29	0.186355	Down
RC3H2	420.63	78.4355	-342.195	-2.37236	1.60541e-10	1.92546e-09	0.186471	Down
SLC5A3	1194.54	222.78	-971.756	-2.33744	9.53132e-07	6.20682e-06	0.186499	Down
KLF5	2035.8	380.218	-1655.58	-2.37569	1.48039e-11	2.02883e-10	0.186766	Down
DNAJC5G	161.389	30.1588	-131.23	-2.31984	6.86459e-06	3.81907e-05	0.18687	Down
ACBD3	5225.04	978.677	-4246.36	-2.39424	1.47186e-21	5.80839e-20	0.187305	Down
ZNF606	1253.92	235.338	-1018.58	-2.37537	2.55995e-13	4.44168e-12	0.187682	Down
RPA3	2146.26	403.488	-1742.77	-2.34895	1.12619e-08	1.0122e-07	0.187996	Down
MUT	2302.89	433.29	-1869.6	-2.38405	1.13582e-18	3.35938e-17	0.188151	Down
RBPJ	3024.26	572.272	-2451.99	-2.36158	1.65942e-12	2.60871e-11	0.189227	Down
TIMD4	1293	244.796	-1048.21	-2.28059	5.36196e-05	0.000243538	0.189324	Down
C6orf62	1871.79	354.563	-1517.23	-2.37932	6.00056e-22	2.43818e-20	0.189424	Down
ZNF552	316.66	60.1172	-256.543	-2.32288	2.48393e-07	1.81347e-06	0.189848	Down
WSB1	341.307	64.8263	-276.48	-2.30351	4.6524e-06	2.67976e-05	0.189936	Down
PIK3R3	2348.48	446.265	-1902.22	-2.3576	5.36987e-13	8.98605e-12	0.190023	Down
IRF8	2935.39	558.177	-2377.21	-2.35161	1.2754e-11	1.76694e-10	0.190154	Down
LARP7	32927	6264.67	-26662.3	-2.36341	7.43118e-16	1.69372e-14	0.190259	Down
PLEKHA5	4984.55	955.864	-4028.69	-2.36091	1.85742e-21	7.22404e-20	0.191765	Down
KHDRBS1	1961.69	376.513	-1585.18	-2.33926	1.2739e-11	1.76679e-10	0.191933	Down
C9orf72	931.586	179.027	-752.559	-2.3223	4.89618e-09	4.6996e-08	0.192175	Down
HS2ST1	685.224	131.736	-553.488	-2.34092	4.81992e-13	8.12994e-12	0.192253	Down
HELLS	2197.02	423.811	-1773.21	-2.35092	3.73764e-20	1.26424e-18	0.192903	Down
DNAJC15	6699.03	1292.8	-5406.23	-2.35455	2.15225e-24	1.09929e-22	0.192983	Down
TNRC6A	6617.7	1277.88	-5339.82	-2.35848	1.35775e-31	1.18273e-29	0.193101	Down
UBE2B	1699.23	329.635	-1369.6	-2.32836	8.16127e-13	1.33408e-11	0.193991	Down
GTF2A1	249.547	48.4416	-201.106	-2.27436	5.60823e-06	3.17991e-05	0.194118	Down
ZNF780A	151.91	29.5137	-122.396	-2.23048	0.00016277	0.000657826	0.194284	Down
PI4K2B	2395.52	465.44	-1930.08	-2.32775	2.71721e-13	4.69531e-12	0.194296	Down
NKIRAS1	385.895	75.1242	-310.771	-2.22202	0.000258572	0.000992313	0.194675	Down
APAF1	401.352	78.2736	-323.079	-2.3183	7.90974e-12	1.13412e-10	0.195025	Down
VPS35	3311.53	648.19	-2663.34	-2.32532	9.77639e-17	2.45239e-15	0.195737	Down
PSMC6	740.047	144.88	-595.167	-2.30272	7.16017e-10	7.81657e-09	0.195771	Down
ADO	4068.9	796.659	-3272.24	-2.32339	7.79415e-16	1.77327e-14	0.195793	Down
SBNO1	5490.3	1076.75	-4413.56	-2.3227	1.34838e-16	3.31056e-15	0.196118	Down
KLHL24	1190.51	233.993	-956.519	-2.3047	3.95666e-11	5.17172e-10	0.196548	Down
ZNF567	486.477	95.8023	-390.675	-2.25033	9.16704e-06	4.96958e-05	0.196931	Down
GRINA	117.93	23.2254	-94.7043	-2.24159	2.11017e-05	0.00010512	0.196943	Down
BRCC3	156.797	30.9796	-125.818	-2.21606	0.000105439	0.000444766	0.197577	Down
KCTD9	1408.47	278.782	-1129.68	-2.29855	2.8875e-12	4.38749e-11	0.197933	Down
ABCA1	2345.43	464.326	-1881.11	-2.23509	2.32271e-05	0.000114408	0.19797	Down
UGT8	796.564	157.783	-638.781	-2.29591	7.34696e-12	1.057e-10	0.198079	Down
EAPP	722.098	143.109	-578.988	-2.25607	1.51067e-06	9.51124e-06	0.198186	Down
ATG4C	3249.88	645.294	-2604.59	-2.2897	4.71253e-11	6.07143e-10	0.198559	Down
KIF14	2018.77	401.041	-1617.72	-2.2861	1.9692e-10	2.33187e-09	0.198657	Down
SLC2A12	389.214	77.3545	-311.859	-2.25994	4.52602e-07	3.12328e-06	0.198746	Down
SNAPIN	3243.6	644.841	-2598.76	-2.29438	1.29398e-12	2.07004e-11	0.198804	Down
FAM173B	173.086	34.4115	-138.675	-2.20106	0.000173186	0.000693072	0.198811	Down
PAG1	5417.31	1078.57	-4338.74	-2.30874	6.03056e-22	2.44257e-20	0.199097	Down
NGDN	5698.81	1135.66	-4563.16	-2.30081	7.33231e-17	1.85762e-15	0.19928	Down
ZUFSP	1327.22	264.789	-1062.43	-2.30109	1.67105e-18	4.87441e-17	0.199506	Down
ATF1	621.307	124.078	-497.229	-2.27814	2.49342e-10	2.89987e-09	0.199705	Down
TOB1	5444.04	1087.28	-4356.76	-2.29642	3.66803e-16	8.59116e-15	0.199719	Down
C2orf15	1705	340.577	-1364.42	-2.28816	7.38128e-13	1.21286e-11	0.199752	Down
PIGH	188.604	37.6868	-150.917	-2.21534	3.86787e-05	0.000182326	0.199819	Down
HIST1H4H	467.633	93.5723	-374.061	-2.22698	1.53174e-05	7.92543e-05	0.200098	Down
TRA2A	1115.45	223.32	-892.128	-2.25217	2.75178e-07	1.98622e-06	0.200206	Down
GRHL1	2660.23	532.604	-2127.62	-2.29181	2.32368e-15	5.00891e-14	0.20021	Down
HNRNPL	124.559	24.9751	-99.5842	-2.25285	3.62833e-07	2.54804e-06	0.200508	Down
CHD1	3698.32	741.692	-2956.62	-2.30231	5.78444e-27	3.62396e-25	0.200549	Down
SLC24A5	654.557	131.95	-522.607	-2.20914	2.96473e-05	0.000142878	0.201587	Down
ARL4A	2223.96	448.397	-1775.56	-2.27471	1.02364e-12	1.65421e-11	0.201621	Down
ZNF506	2235.72	451.339	-1784.38	-2.27024	6.46152e-12	9.38101e-11	0.201877	Down
TTF1	2982.11	605.184	-2376.93	-2.25785	1.4044e-10	1.69944e-09	0.202938	Down
TMEM181	1757.29	356.926	-1400.36	-2.2732	4.05803e-16	9.4351e-15	0.203112	Down
MGST2	4947.43	1007.53	-3939.9	-2.25009	6.37573e-10	7.00229e-09	0.203647	Down
ZCCHC11	246.964	50.3753	-196.589	-2.17211	0.000193352	0.000764391	0.203978	Down
PGGT1B	3441.56	703.736	-2737.82	-2.20267	9.15672e-06	4.96822e-05	0.204482	Down
ZNF684	442.243	90.465	-351.777	-2.23642	6.08099e-09	5.72874e-08	0.20456	Down
TTL	1019.78	209.463	-810.318	-2.24291	7.72274e-11	9.68618e-10	0.2054	Down
POLE4	508.825	104.608	-404.217	-2.23662	1.69595e-09	1.75501e-08	0.205587	Down
MCTS1	1353.79	278.41	-1075.38	-2.24379	1.49384e-11	2.04287e-10	0.205652	Down
FAM160B1	782.251	161.042	-621.209	-2.23014	4.93726e-09	4.73316e-08	0.20587	Down
SAMM50	428.356	88.4814	-339.875	-2.21976	4.65649e-08	3.7938e-07	0.20656	Down
CENPK	8181.78	1690.54	-6491.24	-2.19277	5.98242e-06	3.37104e-05	0.206623	Down
MRPL40	548.004	113.247	-434.757	-2.20165	1.27379e-06	8.11217e-06	0.206654	Down
KDM4D	659.713	136.535	-523.178	-2.23592	1.17557e-11	1.64658e-10	0.206961	Down
NPTN	3153.54	653.104	-2500.43	-2.24301	1.16636e-14	2.3287e-13	0.207102	Down
SMARCAD1	1829.88	379.321	-1450.56	-2.24128	2.14194e-14	4.14631e-13	0.207293	Down
ZNF556	188.35	39.1139	-149.236	-2.17511	2.18215e-05	0.000108493	0.207666	Down
CTRB2	251.08	52.1898	-198.89	-2.16451	5.95325e-05	0.000267255	0.207862	Down
TMEM107	200.34	41.6524	-158.688	-2.15429	0.000117746	0.000492922	0.207908	Down
KRR1	11256	2340.42	-8915.56	-2.2206	1.11264e-09	1.17921e-08	0.207926	Down
ABHD5	294.291	61.3759	-232.915	-2.15057	0.000119014	0.000497411	0.208555	Down
FRA10AC1	1721.63	359.074	-1362.56	-2.22709	1.7484e-12	2.74182e-11	0.208566	Down
TMEM39A	477.988	99.9324	-378.055	-2.18669	1.25997e-06	8.0282e-06	0.209069	Down
ZNF136	4087.22	855.197	-3232.02	-2.22417	7.5556e-13	1.2399e-11	0.209237	Down
THUMPD3	2809.71	588.022	-2221.69	-2.23251	7.49423e-17	1.89486e-15	0.209282	Down
TRIM36	4794.1	1004.82	-3789.28	-2.22645	1.01999e-14	2.05258e-13	0.209595	Down
RCOR1	4415.55	927.895	-3487.65	-2.21862	8.27525e-13	1.34929e-11	0.210143	Down
TAF10	253.785	53.4835	-200.301	-2.18892	1.78118e-07	1.32785e-06	0.210744	Down
SPOPL	707.579	149.793	-557.785	-2.19461	1.88126e-09	1.9295e-08	0.211698	Down
SON	8547.67	1810.97	-6736.7	-2.22369	1.74237e-25	9.76185e-24	0.211867	Down
ATAD5	3019.16	639.808	-2379.35	-2.20965	4.89335e-14	9.179e-13	0.211916	Down
NUP37	7932.08	1684.71	-6247.36	-2.18584	1.10767e-08	9.98393e-08	0.212392	Down
SMAD5	3966.54	843.414	-3123.13	-2.19908	6.75933e-12	9.80219e-11	0.212632	Down
SOS1	707.982	150.895	-557.086	-2.19487	2.38895e-11	3.1881e-10	0.213135	Down
ENPP1	676.262	144.218	-532.044	-2.1688	2.81122e-07	2.02338e-06	0.213258	Down
SALL2	571.567	121.961	-449.606	-2.19012	2.19667e-10	2.57249e-09	0.213381	Down
TNRC6B	11276.9	2412.11	-8864.82	-2.21269	5.98288e-30	4.58375e-28	0.213898	Down
PPP1R3D	3233.96	692.55	-2541.41	-2.19244	8.8066e-13	1.43225e-11	0.214149	Down
TMEM70	230.331	49.332	-180.999	-2.14726	3.89708e-06	2.28191e-05	0.214178	Down
GALNT1	2716.71	583.436	-2133.28	-2.19272	7.53302e-15	1.54275e-13	0.214758	Down
XIRP2	326.07	70.1759	-255.894	-2.12477	3.45565e-05	0.000164541	0.215217	Down
CCDC34	841.083	181.456	-659.626	-2.16873	1.66914e-09	1.73008e-08	0.215741	Down
FNDC3B	7247.83	1566.76	-5681.06	-2.194	1.59017e-23	7.30099e-22	0.21617	Down
FNBP4	1386.09	299.904	-1086.19	-2.18	1.8752e-13	3.29404e-12	0.216367	Down
RPLP1	21451.1	4647.34	-16803.8	-2.13347	4.5407e-06	2.62256e-05	0.216648	Down
PTMA	18205	3944.08	-14260.9	-2.18462	3.50276e-17	9.16629e-16	0.216648	Down
CTAGE1	263.344	57.2288	-206.115	-2.154	3.03618e-08	2.55892e-07	0.217316	Down
GKAP1	4030.46	879.277	-3151.18	-2.1828	1.00537e-25	5.70817e-24	0.218158	Down
ATP5L	3366.25	735.416	-2630.84	-2.15419	7.09604e-10	7.75988e-09	0.218467	Down
FBXW7	1504.65	328.757	-1175.89	-2.15883	4.94569e-11	6.34066e-10	0.218495	Down
CNTLN	898.019	196.47	-701.549	-2.13502	2.82102e-07	2.02814e-06	0.218781	Down
TARS	2987.94	653.749	-2334.19	-2.1698	1.94936e-16	4.72228e-15	0.218796	Down
TRIM45	2058.78	450.664	-1608.12	-2.1622	6.79237e-13	1.12189e-11	0.218898	Down
MOSPD1	1561.96	342.177	-1219.79	-2.11299	1.10411e-05	5.87534e-05	0.219069	Down
PIH1D2	169.617	37.1643	-132.453	-2.08254	0.000190165	0.000753432	0.219108	Down
THRSP	509.962	111.749	-398.213	-2.11984	3.25395e-06	1.93452e-05	0.219131	Down
SSFA2	4422.21	969.529	-3452.68	-2.16614	7.90264e-16	1.79475e-14	0.219241	Down
HSP90B1	6234.25	1367.21	-4867.04	-2.15267	9.77095e-11	1.21118e-09	0.219306	Down
ATP11B	2474.39	543.409	-1930.98	-2.16225	7.46771e-15	1.53184e-13	0.219613	Down
SPRED1	334.383	73.4975	-260.886	-2.08479	0.00012197	0.000507971	0.2198	Down
NID2	2408.78	530.45	-1878.32	-2.16644	2.67955e-21	1.01123e-19	0.220216	Down
GOPC	2899.69	638.564	-2261.13	-2.14963	1.40619e-11	1.93704e-10	0.220218	Down
ATP7A	805.802	177.568	-628.235	-2.14042	1.99883e-09	2.02882e-08	0.220361	Down
UCMA	1088.46	239.985	-848.477	-2.14757	2.38607e-11	3.18761e-10	0.220481	Down
ENTPD7	410.924	90.8999	-320.024	-2.09469	2.29917e-05	0.000113381	0.221208	Down
SLC16A1	5125.46	1133.92	-3991.54	-2.15169	4.91622e-15	1.02331e-13	0.221234	Down
NCKAP1	4954.04	1097.85	-3856.2	-2.13632	3.17663e-10	3.62661e-09	0.221606	Down
ACVR2A	2550.31	565.285	-1985.02	-2.14179	6.07163e-12	8.84524e-11	0.221654	Down
HMGB2	9561.18	2129.32	-7431.86	-2.15018	2.47829e-21	9.38061e-20	0.222705	Down
SMAP1	742.301	165.396	-576.905	-2.13247	5.13023e-11	6.5691e-10	0.222815	Down
PLAG1	2917.43	650.791	-2266.64	-2.14279	2.09529e-16	5.0374e-15	0.22307	Down
NUP35	12218.7	2733.53	-9485.18	-2.1229	4.24948e-10	4.77007e-09	0.223717	Down
FKBP14	218.413	48.9413	-169.472	-2.06475	8.14252e-05	0.000353074	0.224077	Down
MED13	14188.5	3179.98	-11008.5	-2.14813	1.82229e-35	2.06928e-33	0.224124	Down
SLAIN2	2270.44	510.292	-1760.15	-2.12632	4.75469e-13	8.03057e-12	0.224754	Down
PHYHD1	101.898	22.9281	-78.97	-2.0513	0.000170978	0.000685313	0.22501	Down
CDK15	360.299	81.2383	-279.06	-2.08844	1.15501e-06	7.42263e-06	0.225475	Down
SCAMP1	4389.3	990.118	-3399.18	-2.1222	1.06811e-13	1.93821e-12	0.225575	Down
PDP1	1729.07	390.059	-1339.01	-2.13259	8.14725e-22	3.25839e-20	0.225589	Down
DBF4	3785.39	854.47	-2930.92	-2.13098	7.53263e-21	2.70621e-19	0.225728	Down
USP53	2476.05	559.018	-1917.03	-2.12217	3.31367e-14	6.27131e-13	0.22577	Down
NACA	4088.41	924.58	-3163.83	-2.11791	2.57353e-13	4.45915e-12	0.226146	Down
TBRG1	783.205	177.144	-606.061	-2.11704	2.31467e-13	4.0326e-12	0.226179	Down
ADAMTS18	443.714	100.381	-343.333	-2.11835	3.15059e-13	5.40745e-12	0.226229	Down
SMC2	16307.5	3697.48	-12610.1	-2.12259	1.21181e-18	3.55931e-17	0.226734	Down
ATP6AP2	391.493	88.9771	-302.516	-2.05147	4.62316e-05	0.000213111	0.227277	Down
RPS4X	14125.3	3214.7	-10910.6	-2.11136	2.083e-14	4.05071e-13	0.227585	Down
RAD54B	1855.21	422.534	-1432.68	-2.09858	3.18066e-10	3.62795e-09	0.227755	Down
UBA3	2862.57	652.392	-2210.18	-2.11176	7.41039e-16	1.69202e-14	0.227904	Down
IFNGR1	299.954	68.4262	-231.527	-2.03899	9.80785e-05	0.000416899	0.228123	Down
KIAA2026	526.023	120.038	-405.984	-2.07711	4.21907e-07	2.92734e-06	0.2282	Down
PRELID2	10557.2	2410.76	-8146.4	-2.04871	4.09441e-05	0.00019183	0.228353	Down
TFB2M	1159.47	264.886	-894.579	-2.09612	1.71414e-10	2.04506e-09	0.228455	Down
RPL11	9887.04	2261.36	-7625.68	-2.08434	1.92149e-08	1.67266e-07	0.228719	Down
GALNT3	855.196	196.024	-659.172	-2.07069	4.62537e-07	3.18492e-06	0.229215	Down
CMIP	261.861	60.0801	-201.781	-2.08642	2.65345e-09	2.64887e-08	0.229435	Down
DHX36	2571.16	590.034	-1981.12	-2.10646	8.70816e-20	2.83249e-18	0.229482	Down
PHF20L1	1280.74	294.069	-986.673	-2.09132	2.58136e-11	3.43407e-10	0.229608	Down
ZFP1	718.999	165.133	-553.866	-2.07041	2.44588e-07	1.78877e-06	0.22967	Down
QKI	10394.3	2387.99	-8006.26	-2.10991	7.50224e-27	4.65431e-25	0.229742	Down
ZBTB11	3028.2	696.007	-2332.19	-2.10364	9.80869e-19	2.92833e-17	0.229842	Down
PAPD4	5062.97	1164.74	-3898.22	-2.10197	1.17083e-18	3.4549e-17	0.230052	Down
TAF3	6292.15	1447.88	-4844.26	-2.10616	3.39607e-24	1.70044e-22	0.23011	Down
RNF181	4906.1	1129.02	-3777.09	-2.093	4.90246e-13	8.25461e-12	0.230125	Down
BRD8	1706.28	392.697	-1313.58	-2.10125	1.35021e-18	3.95668e-17	0.230149	Down
TMEM65	771.643	177.679	-593.964	-2.06241	8.96067e-07	5.85922e-06	0.23026	Down
BRDT	5744.37	1323.87	-4420.5	-2.09727	1.05605e-16	2.63866e-15	0.230464	Down
RGS7	430.649	99.855	-330.794	-2.05232	8.53333e-07	5.60283e-06	0.231871	Down
UPF3B	1708	396.575	-1311.43	-2.07353	1.37492e-10	1.66695e-09	0.232186	Down
DCAF8	861.362	200.083	-661.279	-2.07005	1.56463e-09	1.63106e-08	0.232287	Down
LBR	3775.21	878.134	-2897.07	-2.07709	1.39046e-12	2.21325e-11	0.232606	Down
PRPF38B	1764.47	410.747	-1353.72	-2.07621	2.53977e-12	3.90106e-11	0.232788	Down
ZNF548	1318.32	307.348	-1010.98	-2.06916	6.91496e-11	8.72465e-10	0.233135	Down
B3GNT2	50088	11701.1	-38386.9	-2.0742	5.32843e-14	9.9511e-13	0.233611	Down
CCND2	8642.72	2020.45	-6622.27	-2.0825	6.15718e-22	2.48594e-20	0.233774	Down
PEX5	629.991	147.678	-482.313	-2.05929	8.36609e-10	9.03992e-09	0.234413	Down
CSGALNACT1	1439.88	337.753	-1102.13	-2.05567	1.96912e-09	2.00667e-08	0.23457	Down
POLR3GL	1480.36	347.249	-1133.11	-2.06167	4.46439e-11	5.776e-10	0.23457	Down
GTSE1	1943.72	457.657	-1486.06	-2.06614	1.02183e-15	2.28797e-14	0.235455	Down
FAIM2	404.453	95.3643	-309.089	-2.03017	7.78522e-07	5.16228e-06	0.235786	Down
UBE2W	10847.5	2557.7	-8289.78	-2.05589	1.22953e-11	1.71648e-10	0.235788	Down
SLC3A1	11866.7	2805.22	-9061.45	-2.01055	1.8451e-05	9.34899e-05	0.236395	Down
USP13	8230.75	1946.31	-6284.44	-2.06256	6.53675e-18	1.81913e-16	0.236468	Down
ARFIP1	5082.04	1202.05	-3879.99	-2.06849	2.30244e-27	1.494e-25	0.236529	Down
CCDC148	1400.51	331.272	-1069.23	-2.06119	2.1887e-17	5.8356e-16	0.236538	Down
TAX1BP1	70586.3	16698.2	-53888.1	-2.06503	4.17807e-21	1.5537e-19	0.236564	Down
ZNF320	330.926	78.3104	-252.616	-2.01892	3.61047e-06	2.1278e-05	0.23664	Down
PLRG1	4533.97	1077.02	-3456.95	-2.05068	7.47332e-14	1.37548e-12	0.237545	Down
MRPS10	3068.16	728.861	-2339.3	-2.04756	1.48599e-12	2.35646e-11	0.237557	Down
EIF3K	2605.25	619.396	-1985.86	-2.03499	4.70556e-09	4.53031e-08	0.237749	Down
EXOC8	337.921	80.4336	-257.487	-1.98798	9.46843e-05	0.000404228	0.238025	Down
CCT8	13070.8	3112.86	-9957.9	-2.05498	1.87647e-20	6.50273e-19	0.238154	Down
GPAM	1535.8	366.056	-1169.74	-2.04523	1.90867e-13	3.3482e-12	0.238349	Down
CAND1	1014.95	242.113	-772.838	-2.04964	1.10487e-17	3.00894e-16	0.238547	Down
CCDC146	9214.89	2204.65	-7010.24	-2.04232	7.83647e-15	1.60232e-13	0.239248	Down
ZNF490	702.799	169.747	-533.052	-1.99766	8.14557e-07	5.3732e-06	0.24153	Down
IMPAD1	448.474	108.537	-339.936	-1.98747	5.2925e-06	3.01433e-05	0.242015	Down
CIR1	19616	4752.45	-14863.5	-2.01556	1.10602e-10	1.35383e-09	0.242274	Down
NALCN	372.201	90.175	-282.026	-1.97255	3.42708e-05	0.000163303	0.242275	Down
KDM6A	2217.66	537.577	-1680.08	-2.01049	1.91322e-09	1.95441e-08	0.242407	Down
ABCC4	4277.97	1037.13	-3240.85	-2.01169	7.70465e-10	8.36073e-09	0.242434	Down
DNAJC19	924.502	224.15	-700.352	-2.01098	5.70584e-10	6.30468e-09	0.242455	Down
IKZF4	178.416	43.2852	-135.13	-1.96183	0.000114833	0.000481606	0.242609	Down
SSX2IP	7968.83	1933.42	-6035.41	-2.01856	1.34105e-12	2.13996e-11	0.242623	Down
SEMA4D	592.633	143.903	-448.729	-1.97647	1.5885e-05	8.18912e-05	0.24282	Down
ADAD1	5403.07	1312.65	-4090.42	-2.02043	1.21673e-14	2.42165e-13	0.242946	Down
DSCAM	159.558	38.8295	-120.728	-1.96308	8.45706e-05	0.000364847	0.243357	Down
RALBP1	3132.76	763.04	-2369.72	-2.01913	5.53355e-16	1.27262e-14	0.243568	Down
NEIL3	720.375	175.482	-544.893	-1.95911	9.07922e-05	0.000389179	0.243598	Down
SMARCA5	5745.24	1400.09	-4345.15	-2.02297	9.33804e-21	3.32665e-19	0.243695	Down
MED7	747.641	182.848	-564.793	-1.99228	2.36769e-08	2.03187e-07	0.244566	Down
NFATC3	2780.96	680.404	-2100.56	-2.01199	1.12693e-15	2.51444e-14	0.244665	Down
RHOBTB3	3672.75	898.719	-2774.03	-2.00419	1.90982e-11	2.57846e-10	0.2447	Down
CELF1	5012.94	1227.04	-3785.9	-2.00185	9.75705e-11	1.21064e-09	0.244775	Down
LONRF1	2643.67	647.431	-1996.24	-2.00493	2.34196e-12	3.61469e-11	0.244899	Down
CASC4	412.339	100.999	-311.34	-1.97942	7.54172e-07	5.01388e-06	0.244942	Down
RBM11	2008.69	493.219	-1515.48	-1.93957	0.000215524	0.000841584	0.245542	Down
FAM120A	773.994	190.832	-583.162	-1.98714	1.5235e-09	1.59079e-08	0.246555	Down
CMTM6	4639.82	1144.53	-3495.29	-1.99905	1.22647e-14	2.43342e-13	0.246676	Down
JMY	8404.58	2075.68	-6328.91	-2.00718	2.06705e-26	1.23421e-24	0.24697	Down
ZCCHC3	933.135	230.704	-702.431	-1.97042	4.8078e-07	3.30493e-06	0.247235	Down
SYCP2	31099.3	7702.84	-23396.4	-1.99059	6.35185e-13	1.053e-11	0.247686	Down
FBXO33	2642.21	655.266	-1986.94	-1.98759	2.43992e-12	3.75676e-11	0.247999	Down
DERL1	1708.15	423.673	-1284.48	-1.99348	1.54895e-16	3.79567e-15	0.24803	Down
ZNF766	720.995	178.834	-542.16	-1.98396	1.76246e-11	2.39733e-10	0.248038	Down
NEK7	1797.19	446.044	-1351.15	-1.96649	2.54455e-07	1.85135e-06	0.248189	Down
GPLD1	1929.51	480.034	-1449.48	-1.98603	5.16255e-14	9.65549e-13	0.248785	Down
CCDC58	93.3034	23.2218	-70.0816	-1.93046	0.000168922	0.000678569	0.248885	Down
DNAJB4	3225.56	803.515	-2422.04	-1.9241	0.000166259	0.000669565	0.249109	Down
FAM76B	2920.41	730.563	-2189.85	-1.95239	6.70175e-07	4.48358e-06	0.250158	Down
TNFAIP8	1843.78	462.22	-1381.56	-1.92876	4.00089e-05	0.000188108	0.250691	Down
CCPG1	484.046	121.516	-362.53	-1.94321	1.98757e-06	1.2253e-05	0.251042	Down
HSD17B12	403.151	101.238	-301.912	-1.92311	6.48103e-05	0.000288101	0.251118	Down
RPN2	6323.67	1591.21	-4732.46	-1.96688	4.36552e-12	6.49365e-11	0.251628	Down
TMPO	4372.15	1100.38	-3271.77	-1.97018	5.94703e-14	1.10738e-12	0.251679	Down
C21orf91	871.423	219.342	-652.081	-1.93656	4.34767e-06	2.51907e-05	0.251705	Down
MAP4K3	4289.93	1080.21	-3209.72	-1.96446	1.36091e-11	1.87927e-10	0.251802	Down
ASH1L	1364.08	343.519	-1020.56	-1.96315	6.63709e-11	8.3907e-10	0.251832	Down
WDR44	2462.58	622.055	-1840.52	-1.96278	6.95189e-13	1.14526e-11	0.252603	Down
BPNT1	304.372	76.933	-227.439	-1.92002	2.68313e-05	0.000130678	0.25276	Down
TMEM87A	6987.05	1766.4	-5220.65	-1.96961	5.67663e-19	1.72716e-17	0.25281	Down
PTPN3	3658.43	925.569	-2732.86	-1.9688	6.42195e-19	1.94463e-17	0.252996	Down
NIP7	1025.91	260.001	-765.909	-1.95783	8.17149e-13	1.33408e-11	0.253434	Down
FAM13B	703.539	178.892	-524.647	-1.94006	2.53315e-08	2.16947e-07	0.254274	Down
HOOK1	2187.01	558.788	-1628.23	-1.92736	2.48869e-07	1.8159e-06	0.255503	Down
CASD1	616.816	157.719	-459.097	-1.89788	7.31466e-05	0.000320454	0.255698	Down
RSRC1	2658.02	680.034	-1977.99	-1.94925	1.08586e-15	2.42706e-14	0.255842	Down
HEXIM1	481.19	123.119	-358.071	-1.8991	6.3964e-05	0.000284603	0.255864	Down
WWC3	837.798	214.844	-622.954	-1.92353	2.33313e-07	1.71025e-06	0.256439	Down
PHF13	3625.62	936.007	-2689.62	-1.92531	7.34542e-10	8.00506e-09	0.258164	Down
HLTF	840.003	217.104	-622.899	-1.89845	7.57118e-06	4.17927e-05	0.258456	Down
DDX24	5936.07	1536.47	-4399.6	-1.92443	8.34864e-11	1.04301e-09	0.258836	Down
ALG9	391.601	101.779	-289.822	-1.9102	5.77573e-09	5.47768e-08	0.259905	Down
ZNF385B	534.376	139.007	-395.369	-1.89532	1.79742e-06	1.11728e-05	0.26013	Down
NFE2L2	3864.03	1005.25	-2858.78	-1.91471	7.40968e-10	8.06817e-09	0.260156	Down
MTF1	1001.57	260.972	-740.596	-1.92213	1.50117e-13	2.68144e-12	0.260564	Down
TROVE2	1912.94	498.718	-1414.22	-1.91174	8.19931e-10	8.88235e-09	0.260708	Down
ZFR	5640.15	1470.48	-4169.67	-1.92642	3.34809e-19	1.03603e-17	0.260716	Down
PTN	5398.59	1407.87	-3990.72	-1.91607	1.08604e-11	1.52791e-10	0.260784	Down
MYLIP	8440.07	2204.52	-6235.55	-1.90474	1.14974e-08	1.03047e-07	0.261197	Down
COX6A1	2089.55	547.395	-1542.16	-1.88373	4.07329e-06	2.37199e-05	0.261967	Down
RNF145	1513.8	397.766	-1116.03	-1.9148	1.02012e-18	3.03129e-17	0.26276	Down
FBXO45	7651.82	2012.73	-5639.09	-1.9104	1.96179e-15	4.27959e-14	0.263039	Down
EIF3F	2812.05	739.862	-2072.19	-1.90705	3.44114e-13	5.87442e-12	0.263104	Down
SASS6	25304.4	6675.84	-18628.6	-1.90761	5.94066e-17	1.51714e-15	0.263821	Down
LGALS4	271.924	71.8272	-200.096	-1.8482	0.000192337	0.000761057	0.264145	Down
ZNF510	1030.82	272.628	-758.193	-1.87974	3.4816e-07	2.45313e-06	0.264477	Down
IRF6	6684.55	1768.66	-4915.89	-1.90102	1.45438e-14	2.85885e-13	0.264589	Down
CCDC141	884.866	234.245	-650.621	-1.88935	3.63125e-09	3.5443e-08	0.264724	Down
ZNF33A	533.11	141.248	-391.862	-1.86818	3.80833e-06	2.23303e-05	0.264951	Down
TMEM56	1393.84	369.306	-1024.53	-1.88815	1.77918e-09	1.83517e-08	0.264956	Down
PCDH11X	9097.57	2417.27	-6680.29	-1.89066	5.65335e-12	8.24534e-11	0.265705	Down
ZMYM2	10932.4	2907.64	-8024.81	-1.88711	6.0728e-11	7.70797e-10	0.265964	Down
AP3M1	1194.73	318.025	-876.704	-1.89196	3.12539e-14	5.95041e-13	0.26619	Down
SLU7	11926.3	3179.45	-8746.85	-1.87327	5.7994e-08	4.6652e-07	0.266591	Down
HOMER1	1776.26	474.126	-1302.13	-1.88449	8.71559e-12	1.24371e-10	0.266924	Down
TGFBR1	3390.15	905.088	-2485.06	-1.87411	1.30227e-08	1.15983e-07	0.266976	Down
PWP1	10872.7	2905.33	-7967.33	-1.88995	2.27471e-17	6.05224e-16	0.267214	Down
SRPRB	810.339	217.46	-592.879	-1.86171	1.27604e-07	9.75867e-07	0.268357	Down
DAB1	2095.45	563.531	-1531.92	-1.86753	1.49788e-09	1.56662e-08	0.26893	Down
SRCAP	361.072	97.3633	-263.708	-1.8475	4.09543e-06	2.38378e-05	0.269651	Down
PGAP1	733.92	198.283	-535.636	-1.83634	1.43199e-05	7.467e-05	0.270171	Down
ATP1B1	5194.64	1403.56	-3791.08	-1.85705	2.33368e-08	2.00674e-07	0.270194	Down
ABCD3	3375.8	912.146	-2463.65	-1.86273	4.54236e-10	5.07642e-09	0.270202	Down
FAM3B	221.959	60.0605	-161.899	-1.82175	9.95026e-05	0.000422388	0.270592	Down
OST4	1033.53	279.834	-753.701	-1.84585	6.13568e-07	4.12876e-06	0.270754	Down
UQCRH	1047.16	283.774	-763.381	-1.81627	0.000159519	0.00064631	0.270995	Down
MSX2	402.694	109.469	-293.225	-1.82633	2.85492e-05	0.000138004	0.271841	Down
PARL	20741.2	5642.65	-15098.6	-1.86727	4.42614e-21	1.64115e-19	0.27205	Down
MORF4L1	28356.5	7724.75	-20631.8	-1.85569	8.12959e-12	1.16171e-10	0.272415	Down
SMC4	11766.8	3205.88	-8560.87	-1.86252	2.76854e-17	7.32023e-16	0.272453	Down
TM9SF3	5107.3	1393.75	-3713.55	-1.85406	2.08929e-12	3.25633e-11	0.272894	Down
UBE2F	385.259	105.223	-280.036	-1.82778	4.9202e-06	2.82506e-05	0.273122	Down
MRPS18B	1430.81	392.285	-1038.53	-1.83819	8.31939e-09	7.63391e-08	0.274169	Down
SLC12A2	9717.42	2664.96	-7052.46	-1.82667	1.23981e-06	7.90371e-06	0.274245	Down
PAN2	1282.85	352.377	-930.471	-1.83119	1.26086e-07	9.65419e-07	0.274683	Down
JAGN1	856.59	235.411	-621.179	-1.82445	1.133e-06	7.30702e-06	0.274823	Down
MEX3C	3462.89	951.784	-2511.11	-1.8415	4.72131e-11	6.07143e-10	0.274852	Down
TMEM5	323.852	89.1342	-234.718	-1.81717	4.51234e-06	2.60855e-05	0.275231	Down
ZRSR2	1424.95	392.647	-1032.3	-1.83474	6.42821e-10	7.05383e-09	0.275552	Down
NRIP1	1525.62	420.825	-1104.79	-1.83842	4.80953e-12	7.07958e-11	0.275839	Down
TMEM43	1771	488.854	-1282.15	-1.83433	2.19205e-10	2.56945e-09	0.276033	Down
TLK1	5925.4	1635.69	-4289.71	-1.79429	0.000134354	0.000553162	0.276047	Down
CYP24A1	611.657	168.967	-442.69	-1.81267	3.70113e-06	2.17619e-05	0.276244	Down
PHIP	1386.05	383.349	-1002.7	-1.81769	5.36895e-07	3.66518e-06	0.276577	Down
OR8G5	463.733	128.729	-335.004	-1.81531	2.08087e-07	1.53864e-06	0.277594	Down
MITD1	1307.9	363.68	-944.222	-1.81318	1.38143e-07	1.05141e-06	0.278064	Down
PPP1R3C	2472.43	687.886	-1784.55	-1.79314	3.57172e-05	0.00016937	0.278222	Down
ZNF540	859.018	239.053	-619.965	-1.813	1.00515e-07	7.83304e-07	0.278287	Down
ATXN2	3174.05	883.674	-2290.38	-1.82367	5.64601e-11	7.20944e-10	0.278406	Down
PDS5B	2394.04	666.791	-1727.25	-1.79985	6.15314e-06	3.46417e-05	0.278521	Down
CWF19L2	5146.67	1434.2	-3712.47	-1.82154	1.05616e-10	1.29655e-09	0.278666	Down
ZBTB43	3075.34	858.471	-2216.87	-1.82044	3.0894e-11	4.08006e-10	0.279146	Down
DHTKD1	475.224	132.993	-342.23	-1.80121	1.15128e-06	7.40994e-06	0.279854	Down
USP47	4464.71	1253.5	-3211.21	-1.81713	2.64644e-14	5.08419e-13	0.280757	Down
CEBPZ	2368.31	664.944	-1703.37	-1.81474	7.01629e-13	1.15438e-11	0.280767	Down
LYSMD3	1209.65	339.875	-869.778	-1.80222	2.32495e-08	2.00059e-07	0.280969	Down
DEGS1	446.199	125.397	-320.802	-1.77614	6.3822e-05	0.000284404	0.281034	Down
FSIP2	1328.35	373.677	-954.675	-1.7697	0.000132854	0.000547339	0.281308	Down
RAB5A	765.875	215.455	-550.42	-1.79653	2.02879e-07	1.50362e-06	0.281319	Down
THOC7	4383.27	1233.97	-3149.3	-1.79567	2.32892e-07	1.70814e-06	0.281518	Down
KLHDC10	1001.49	282.114	-719.38	-1.78873	2.83517e-06	1.70343e-05	0.281693	Down
TMEM41A	3103.13	874.232	-2228.89	-1.81759	9.88847e-21	3.51289e-19	0.281726	Down
EGLN1	458.161	129.077	-329.085	-1.76476	0.000184275	0.000732377	0.281727	Down
IPO7	1002.66	282.866	-719.792	-1.80768	3.91912e-12	5.8847e-11	0.282116	Down
ZNF225	411.515	116.172	-295.343	-1.76492	0.000130877	0.000540166	0.282303	Down
TRIM61	1261.44	356.668	-904.773	-1.79349	2.93985e-08	2.48762e-07	0.282746	Down
ATG2B	2216.24	626.962	-1589.28	-1.80526	4.90681e-13	8.25461e-12	0.282895	Down
CDKAL1	914.821	258.987	-655.833	-1.79014	6.95384e-08	5.53781e-07	0.283102	Down
TOPORS	8198.82	2322.42	-5876.4	-1.80384	1.53559e-13	2.73907e-12	0.283263	Down
MXI1	1198.41	340.785	-857.628	-1.78958	3.38121e-09	3.31552e-08	0.284363	Down
PCGF6	3264.37	928.728	-2335.64	-1.7995	2.5422e-15	5.45223e-14	0.284505	Down
ARL6IP1	12649.9	3603.82	-9046.11	-1.7989	1.25052e-16	3.10022e-15	0.284889	Down
KLHL2	553.483	157.745	-395.738	-1.75856	5.38361e-05	0.000244357	0.285005	Down
MCM8	774.406	221.249	-553.157	-1.78129	9.36453e-09	8.5375e-08	0.285702	Down
ETAA1	2545.49	728.184	-1817.31	-1.7879	2.36276e-12	3.64238e-11	0.286068	Down
IGSF11	2748.76	788.491	-1960.26	-1.77257	6.67798e-08	5.3248e-07	0.286854	Down
TLCD1	283.674	81.4465	-202.227	-1.7395	0.000226329	0.000879448	0.287113	Down
ZCCHC10	2441.2	701.126	-1740.07	-1.76772	2.62236e-07	1.90388e-06	0.287206	Down
ZNF737	981.613	282.002	-699.611	-1.75011	3.47111e-05	0.00016503	0.287284	Down
TAB2	3818.6	1099.11	-2719.49	-1.78345	1.18204e-15	2.63279e-14	0.287831	Down
BCLAF1	8420.14	2424.02	-5996.12	-1.78919	5.60322e-27	3.52781e-25	0.287884	Down
ACVR1	1398.17	402.576	-995.595	-1.77184	5.72384e-09	5.43252e-08	0.28793	Down
HMBOX1	975.135	280.84	-694.295	-1.76717	8.35242e-08	6.54504e-07	0.288001	Down
SEMA3E	254.804	73.3894	-181.415	-1.74373	5.50992e-05	0.000249467	0.288023	Down
RBMXL1	1063.29	306.495	-756.795	-1.7761	1.53388e-12	2.42635e-11	0.288252	Down
RPL10	13780.1	3973.12	-9807	-1.77026	3.62484e-09	3.54076e-08	0.288322	Down
INTS2	333.058	96.0357	-237.022	-1.73748	0.000127722	0.000528423	0.288345	Down
CCDC15	10208.2	2943.56	-7264.69	-1.78484	1.47516e-21	5.80839e-20	0.288351	Down
FRMD4B	6776.21	1956.21	-4820	-1.75792	9.26028e-07	6.0396e-06	0.288688	Down
GTF2E1	2637.59	763.465	-1874.13	-1.76376	6.85637e-09	6.41172e-08	0.289455	Down
THOC2	25566.8	7401.77	-18165	-1.76996	1.87979e-11	2.54332e-10	0.289507	Down
GABBR2	1544.96	447.409	-1097.55	-1.7782	6.69434e-20	2.19997e-18	0.289593	Down
DYNC1LI1	383.248	111.002	-272.246	-1.74741	6.15808e-06	3.46542e-05	0.289635	Down
SQLE	635.088	184.212	-450.876	-1.73794	3.27424e-05	0.000156666	0.290058	Down
ZNF649	1636.61	474.793	-1161.82	-1.76942	2.40076e-13	4.17116e-12	0.290107	Down
NDUFA6	7903.85	2293.09	-5610.76	-1.75138	8.57622e-07	5.62809e-06	0.290124	Down
NSA2	1185.97	344.328	-841.645	-1.74771	1.97905e-06	1.22064e-05	0.290334	Down
HSPA13	367.075	106.818	-260.258	-1.73677	1.3132e-05	6.89567e-05	0.290997	Down
IL6ST	515.153	150.023	-365.13	-1.73538	1.55492e-05	8.02577e-05	0.291221	Down
NLK	636.583	185.496	-451.086	-1.75389	2.25277e-08	1.94243e-07	0.291394	Down
RANBP6	333.206	97.0965	-236.11	-1.73009	5.22003e-05	0.000237525	0.2914	Down
RNF130	1744.57	508.547	-1236.02	-1.75557	3.04496e-09	3.01134e-08	0.291503	Down
POU4F1	1006.07	293.576	-712.499	-1.73467	1.38311e-05	7.2329e-05	0.291803	Down
OSTC	5291.09	1544.87	-3746.22	-1.73764	4.54939e-06	2.62638e-05	0.291976	Down
FANCM	6994.26	2042.16	-4952.11	-1.7549	6.23129e-10	6.86143e-09	0.291976	Down
LRRFIP1	3930.63	1147.66	-2782.98	-1.74717	1.36612e-07	1.04162e-06	0.291978	Down
GCLM	1271.03	371.508	-899.522	-1.75091	6.13809e-09	5.77826e-08	0.292289	Down
EEA1	2759.09	806.607	-1952.49	-1.75039	6.46152e-09	6.0603e-08	0.292345	Down
ZMYM6	869.363	254.187	-615.176	-1.74825	1.5995e-08	1.40583e-07	0.292383	Down
EPC1	2626.38	767.951	-1858.43	-1.75604	2.92018e-11	3.86059e-10	0.292399	Down
GLCCI1	5394.73	1578.59	-3816.14	-1.7647	1.17815e-23	5.48853e-22	0.292617	Down
ISOC1	3921.47	1147.54	-2773.93	-1.75966	5.9924e-15	1.2372e-13	0.292629	Down
ARID4A	9986.62	2923.35	-7063.27	-1.75948	2.15741e-15	4.69025e-14	0.292727	Down
PCF11	2593.02	759.847	-1833.18	-1.75641	1.20127e-13	2.16706e-12	0.293035	Down
DPPA5	171018	50136.1	-120882	-1.73994	2.84607e-07	2.04383e-06	0.293163	Down
MBD2	332.898	97.6272	-235.271	-1.7175	0.000120009	0.000500745	0.293264	Down
MED6	1469.17	431.197	-1037.98	-1.74006	9.02211e-08	7.05678e-07	0.293496	Down
PSENEN	880.293	258.386	-621.907	-1.71897	5.62343e-05	0.000253793	0.293523	Down
CCNK	2512.16	737.538	-1774.63	-1.75174	1.62896e-12	2.564e-11	0.293587	Down
MYL12B	7648.93	2246.77	-5402.16	-1.74885	4.88709e-11	6.27741e-10	0.293737	Down
PDE9A	1573.88	462.695	-1111.19	-1.70838	0.000222908	0.00086722	0.293983	Down
KPNB1	2304.32	678.128	-1626.19	-1.74888	1.29831e-12	2.07436e-11	0.294285	Down
TGS1	3744.85	1103.24	-2641.61	-1.74657	3.3294e-12	5.01697e-11	0.294601	Down
RANBP9	7973.02	2349.35	-5623.68	-1.75506	5.46061e-24	2.65069e-22	0.294662	Down
ANKRD12	2363.02	696.647	-1666.37	-1.73589	3.23808e-08	2.70933e-07	0.294812	Down
MRPS33	2102.63	620.633	-1482	-1.7314	1.47262e-07	1.11481e-06	0.29517	Down
B4GALT5	863.262	254.946	-608.315	-1.72945	5.18951e-07	3.54839e-06	0.295329	Down
SYAP1	467.221	138.056	-329.165	-1.72428	1.9534e-06	1.20599e-05	0.295483	Down
SOCS7	2529.25	747.61	-1781.64	-1.71868	1.0252e-05	5.50147e-05	0.295586	Down
GNAI1	6467.04	1911.64	-4555.4	-1.74828	3.05115e-19	9.51091e-18	0.295597	Down
TOPBP1	847.212	250.459	-596.753	-1.72668	8.65057e-07	5.67103e-06	0.295627	Down
CFDP1	913.791	270.311	-643.48	-1.7368	3.57214e-10	4.05268e-09	0.295812	Down
KLHL32	3602.07	1067.12	-2534.95	-1.72493	3.63802e-07	2.55203e-06	0.296252	Down
RPL23A	12812.8	3796.42	-9016.34	-1.7142	1.25396e-05	6.60602e-05	0.2963	Down
C14orf28	269.492	79.9606	-189.532	-1.69924	0.000145243	0.000593606	0.296708	Down
NSUN6	3659.93	1087.91	-2572.02	-1.73357	4.77933e-12	7.04329e-11	0.297248	Down
SCCPDH	971.489	290.149	-681.34	-1.71254	7.898e-07	5.22888e-06	0.298664	Down
CBX1	6357.63	1899.23	-4458.41	-1.73368	3.78614e-19	1.16874e-17	0.298732	Down
ZNF43	684.133	204.387	-479.745	-1.7038	9.99014e-06	5.38367e-05	0.298754	Down
CAPZA1	20481.2	6122.66	-14358.6	-1.7158	7.13212e-08	5.65853e-07	0.29894	Down
GLDN	775.993	232.181	-543.813	-1.70172	7.75926e-06	4.27011e-05	0.299204	Down
SWAP70	1564.22	468.663	-1095.56	-1.7216	5.1342e-11	6.5691e-10	0.299615	Down
RP9	574.175	172.032	-402.143	-1.70658	1.15474e-06	7.42263e-06	0.299615	Down
ZNF407	2594.79	777.492	-1817.3	-1.72731	1.72346e-16	4.19903e-15	0.299636	Down
RNF170	1634.63	490.108	-1144.53	-1.71636	1.82923e-09	1.88168e-08	0.299827	Down
IP6K2	551.742	165.868	-385.873	-1.70928	2.46237e-08	2.1117e-07	0.300627	Down
DHX15	899.316	270.474	-628.842	-1.70614	9.96644e-08	7.7715e-07	0.300755	Down
ATP5G1	594.574	179.125	-415.449	-1.69137	1.22645e-05	6.48024e-05	0.301266	Down
COL4A3BP	831.638	250.667	-580.971	-1.70332	2.22703e-07	1.63908e-06	0.301414	Down
GPATCH4	1401.06	422.383	-978.677	-1.70661	8.98476e-09	8.20303e-08	0.301474	Down
TATDN1	379.769	114.511	-265.258	-1.67267	0.000246752	0.000951831	0.301529	Down
ZNF813	795.395	239.922	-555.473	-1.68151	7.00626e-05	0.000308431	0.301639	Down
CNTNAP4	548.368	165.705	-382.662	-1.70008	6.63869e-08	5.29679e-07	0.302179	Down
SLC25A32	931.575	281.52	-650.055	-1.7039	6.7602e-09	6.32644e-08	0.302198	Down
DTWD2	847.659	256.259	-591.401	-1.70614	5.64299e-10	6.24609e-09	0.302313	Down
LUC7L3	6175.91	1867.46	-4308.45	-1.71395	8.25775e-16	1.8654e-14	0.302379	Down
SLC39A10	20921.6	6327.2	-14594.4	-1.70409	3.33475e-09	3.28007e-08	0.302424	Down
ITGAE	3533.45	1068.79	-2464.66	-1.68545	1.53739e-05	7.94819e-05	0.302479	Down
NAA20	2575.46	779.201	-1796.26	-1.69467	6.37721e-07	4.28902e-06	0.302548	Down
RNF19A	2795.28	846.169	-1949.11	-1.70527	1.61975e-10	1.93792e-09	0.302714	Down
SLTM	1577.7	477.989	-1099.71	-1.69114	1.21442e-06	7.75742e-06	0.302965	Down
FGFR1OP	3238.57	981.693	-2256.87	-1.70877	2.8354e-14	5.42264e-13	0.303126	Down
EPS8	999.282	303.038	-696.243	-1.68175	1.99575e-05	0.000100165	0.303256	Down
SH3BGRL2	2491.35	755.763	-1735.59	-1.69597	4.18397e-08	3.4419e-07	0.303354	Down
GTPBP10	4639.79	1407.88	-3231.91	-1.70337	4.65495e-11	6.00422e-10	0.303435	Down
TAF1B	1744.49	530.411	-1214.08	-1.69568	5.691e-09	5.40943e-08	0.304049	Down
DCP2	34523.3	10498	-24025.3	-1.70977	1.25598e-22	5.36024e-21	0.304084	Down
FUT8	2768.93	842.211	-1926.72	-1.69902	2.15694e-10	2.5353e-09	0.304165	Down
PCNA	80288.1	24463.3	-55824.8	-1.69109	2.65994e-08	2.26585e-07	0.304694	Down
CRCP	483.003	147.367	-335.637	-1.69028	2.31903e-08	1.99685e-07	0.305105	Down
NFXL1	3805.08	1161.1	-2643.97	-1.68881	3.0323e-08	2.55735e-07	0.305146	Down
DEPDC1B	2868.03	875.697	-1992.33	-1.69018	4.13565e-09	4.00893e-08	0.30533	Down
MLLT10	1806.89	552.117	-1254.77	-1.69512	5.24658e-12	7.67848e-11	0.305562	Down
BTBD7	543.364	166.244	-377.12	-1.66725	4.30348e-05	0.000200116	0.305954	Down
ZNF148	5009.11	1533.26	-3475.85	-1.69165	3.34308e-11	4.40138e-10	0.306094	Down
RAP2B	3000.35	918.967	-2081.39	-1.6756	1.81691e-06	1.12664e-05	0.306286	Down
ZNF44	1284.54	393.632	-890.91	-1.67203	4.57334e-06	2.63781e-05	0.306438	Down
ZNF560	480.255	147.223	-333.032	-1.67418	1.74282e-06	1.08706e-05	0.306552	Down
CENPQ	1475.25	453.262	-1021.98	-1.66712	6.45369e-06	3.60941e-05	0.307245	Down
ZNF184	1118	343.533	-774.467	-1.65792	6.11962e-05	0.000273854	0.307274	Down
LARP1B	1997.95	614.378	-1383.57	-1.69203	2.87613e-18	8.20148e-17	0.307504	Down
KCMF1	3337.34	1026.32	-2311.02	-1.68427	1.37065e-10	1.66335e-09	0.307528	Down
PDE7A	4716.97	1451.62	-3265.35	-1.69113	4.15691e-19	1.28009e-17	0.307744	Down
UQCRQ	1985.14	611.215	-1373.92	-1.66108	1.68458e-05	8.61457e-05	0.307896	Down
SSBP1	1049.65	323.522	-726.132	-1.66685	1.67271e-06	1.04692e-05	0.308218	Down
C17orf51	452.796	139.624	-313.172	-1.66464	6.09307e-06	3.43187e-05	0.308359	Down
RHOT1	3141.98	969.47	-2172.51	-1.67918	1.35733e-10	1.64876e-09	0.308554	Down
ERLEC1	3225.35	995.834	-2229.51	-1.67086	8.19039e-08	6.43394e-07	0.308753	Down
ZNF189	1237.32	382.041	-855.282	-1.66558	8.00549e-07	5.29178e-06	0.308764	Down
NUCB2	3356.99	1036.7	-2320.29	-1.66477	1.40141e-06	8.87606e-06	0.308819	Down
YBX2	1034.87	319.727	-715.145	-1.65261	5.20505e-05	0.000236929	0.308953	Down
RAD23B	1212.83	374.824	-838.002	-1.66629	5.5039e-07	3.74324e-06	0.30905	Down
PAPOLG	1059.02	327.298	-731.719	-1.66695	3.13166e-07	2.22719e-06	0.309058	Down
LYAR	3078.92	951.859	-2127.06	-1.66374	1.20477e-06	7.71126e-06	0.309154	Down
GPS2	710.867	219.791	-491.077	-1.64541	0.000152382	0.00061976	0.309187	Down
COX4I1	1743.16	539.138	-1204.03	-1.65269	3.11322e-05	0.000149524	0.309287	Down
ZNF502	3332.17	1032.49	-2299.68	-1.66398	2.24564e-07	1.65087e-06	0.309856	Down
CCNA2	8068.3	2501.92	-5566.39	-1.68012	1.98489e-18	5.76344e-17	0.310092	Down
PCMTD1	11162.7	3471.9	-7690.84	-1.64783	1.65343e-05	8.46894e-05	0.311026	Down
BPTF	4578.06	1427.96	-3150.09	-1.6594	1.68543e-08	1.47423e-07	0.311915	Down
USP50	491.989	153.929	-338.06	-1.64467	2.4001e-06	1.45911e-05	0.31287	Down
YARS2	2503.67	784.009	-1719.66	-1.6606	1.24796e-11	1.7384e-10	0.313144	Down
DAAM1	36722.1	11519	-25203.1	-1.66086	3.2231e-14	6.12726e-13	0.313681	Down
ZNF24	1392.26	436.934	-955.323	-1.6382	6.8358e-06	3.80471e-05	0.313831	Down
MTIF3	3347.32	1050.68	-2296.64	-1.65362	7.29136e-10	7.95296e-09	0.313887	Down
PDCD10	3363.46	1055.94	-2307.52	-1.65788	7.96947e-13	1.30445e-11	0.313944	Down
ASAP2	6958.05	2185.31	-4772.74	-1.65609	1.0503e-11	1.4809e-10	0.31407	Down
LMO7	3572.55	1122.43	-2450.11	-1.66071	4.54151e-17	1.16685e-15	0.314183	Down
UBA52	8209.22	2580.63	-5628.59	-1.63796	4.03972e-06	2.35351e-05	0.314357	Down
YTHDF3	3228.24	1015.57	-2212.67	-1.64837	5.96987e-09	5.63241e-08	0.31459	Down
TUBB8	120168	37826.3	-82341.7	-1.62754	4.66063e-05	0.00021445	0.314779	Down
ZNF17	474.758	149.453	-325.304	-1.63519	2.62317e-06	1.58562e-05	0.314799	Down
ATP13A3	6284.08	1981.64	-4302.44	-1.65356	1.51543e-14	2.96967e-13	0.315342	Down
VPS4B	5266.04	1662.39	-3603.65	-1.65446	2.84053e-18	8.11818e-17	0.315682	Down
TSC22D2	3199.57	1011.44	-2188.13	-1.6432	1.53616e-09	1.6027e-08	0.316118	Down
PFKFB2	3518.47	1113.16	-2405.31	-1.61598	0.000118925	0.000497364	0.316375	Down
LARS2	3526.03	1115.91	-2410.13	-1.6428	5.16784e-10	5.74516e-09	0.316476	Down
IKBIP	425.104	134.562	-290.542	-1.62522	1.29739e-05	6.82393e-05	0.316538	Down
CDC73	1016.87	321.884	-694.99	-1.64542	1.94216e-12	3.03073e-11	0.316543	Down
TAB3	928.303	294.045	-634.258	-1.62722	3.46972e-06	2.05151e-05	0.316756	Down
CRLF3	376.017	119.273	-256.744	-1.61744	4.00742e-05	0.000188276	0.317202	Down
ZNF654	6238.96	1980.08	-4258.88	-1.6433	2.95882e-13	5.09206e-12	0.317374	Down
KIF18A	3372.4	1072.05	-2300.35	-1.63549	1.18546e-09	1.25295e-08	0.317888	Down
TOMM7	5063.11	1609.73	-3453.38	-1.6224	4.22469e-06	2.45341e-05	0.317933	Down
FAM98A	840.218	267.236	-572.982	-1.62902	1.47082e-07	1.11411e-06	0.318056	Down
SRBD1	1401.22	445.814	-955.41	-1.63071	3.55582e-08	2.95768e-07	0.31816	Down
SLC39A14	4387.6	1397.64	-2989.96	-1.62118	2.67118e-06	1.61311e-05	0.318544	Down
ADAMTS3	911.32	290.326	-620.994	-1.60513	0.000151331	0.000616275	0.318577	Down
CDC27	11166.1	3564.63	-7601.44	-1.63601	2.61709e-14	5.03543e-13	0.319238	Down
PGRMC2	1480.23	472.663	-1007.57	-1.6227	2.96302e-07	2.12183e-06	0.319318	Down
NR3C1	960.629	307.22	-653.409	-1.61181	1.05685e-05	5.64984e-05	0.319811	Down
FGGY	728.807	233.107	-495.7	-1.60848	2.49982e-05	0.000122421	0.319848	Down
E2F8	752.554	241.765	-510.789	-1.61962	7.58366e-09	7.00938e-08	0.321259	Down
NUP88	4258.82	1368.75	-2890.08	-1.62202	2.5768e-10	2.98467e-09	0.321391	Down
ZNF10	2202.75	708.004	-1494.75	-1.6199	1.03213e-09	1.10123e-08	0.321418	Down
KIAA0232	784.018	252.059	-531.96	-1.59348	0.000167314	0.000672534	0.321496	Down
TMEM131	1898.13	610.497	-1287.63	-1.61462	6.95845e-08	5.53802e-07	0.321631	Down
AMD1	35319.7	11361.2	-23958.5	-1.62473	1.39759e-13	2.50698e-12	0.321667	Down
TAF4B	2593.5	834.402	-1759.1	-1.62322	5.10476e-12	7.48816e-11	0.321728	Down
NCBP1	1448.62	466.086	-982.537	-1.62019	1.01184e-10	1.25059e-09	0.321744	Down
STK3	684.576	220.267	-464.309	-1.60015	2.98833e-05	0.00014396	0.321757	Down
CCDC91	3360.46	1081.41	-2279.05	-1.62252	2.68087e-12	4.09308e-11	0.321805	Down
ATP5G2	3338.63	1076.48	-2262.15	-1.60393	3.11737e-06	1.86288e-05	0.322432	Down
EVI5	842.341	271.61	-570.731	-1.59312	7.96766e-05	0.000346318	0.322447	Down
EIF6	486.773	157.071	-329.703	-1.6078	2.51712e-07	1.83244e-06	0.322678	Down
GOLGA2	570.286	184.199	-386.086	-1.59703	1.41219e-05	7.37587e-05	0.322995	Down
ANKRD49	677.995	219.183	-458.812	-1.6096	3.98588e-09	3.87557e-08	0.323281	Down
TMEM41B	976.07	316.063	-660.007	-1.60671	1.64739e-08	1.44493e-07	0.323812	Down
SCML2	812.312	263.166	-549.146	-1.60158	6.56615e-07	4.40212e-06	0.323972	Down
EIF3L	3309.74	1072.89	-2236.85	-1.61214	2.68028e-12	4.09308e-11	0.324162	Down
ZBTB2	3075.25	997.333	-2077.92	-1.61048	3.61736e-11	4.74285e-10	0.324309	Down
ATP5H	748.171	243.345	-504.826	-1.60307	2.02261e-09	2.04969e-08	0.325253	Down
PHF20	1314.27	427.477	-886.79	-1.58998	5.93459e-06	3.34557e-05	0.325259	Down
CAPRIN1	5538.84	1801.71	-3737.13	-1.61469	4.7076e-26	2.72142e-24	0.325286	Down
CCDC138	2587.07	841.69	-1745.38	-1.60083	9.27942e-09	8.46597e-08	0.325345	Down
FLCN	702.999	228.741	-474.258	-1.59712	3.14607e-07	2.23405e-06	0.325378	Down
EFNB2	1953.65	636.306	-1317.34	-1.58767	8.99969e-06	4.88511e-05	0.325701	Down
LIN7C	6095.71	1987.91	-4107.79	-1.58137	3.21055e-05	0.00015385	0.326117	Down
PLXNC1	2289.01	746.611	-1542.4	-1.59212	5.57365e-07	3.78865e-06	0.326171	Down
KBTBD7	1627.86	532.209	-1095.65	-1.59443	5.699e-09	5.41298e-08	0.326938	Down
TRAPPC10	1698.08	556.247	-1141.84	-1.59775	5.50281e-12	8.04422e-11	0.327574	Down
RNF219	6086.1	1994.13	-4091.96	-1.59079	1.51409e-08	1.33723e-07	0.327654	Down
TDRD1	6321.32	2075.28	-4246.04	-1.59495	1.8041e-12	2.82221e-11	0.328298	Down
KLHL12	2938.96	966.163	-1972.8	-1.59032	9.10374e-11	1.13623e-09	0.328743	Down
SGCD	559.282	183.865	-375.416	-1.56842	4.14886e-05	0.00019399	0.328753	Down
ZNF45	414.197	136.195	-278.002	-1.5697	3.62352e-05	0.000171507	0.328817	Down
ADSS	469.822	154.591	-315.231	-1.5713	1.81097e-05	9.19807e-05	0.329042	Down
RAI14	4045.37	1334.51	-2710.87	-1.58441	6.80473e-10	7.44773e-09	0.329884	Down
SACS	853.05	281.506	-571.544	-1.57044	7.23899e-06	4.00982e-05	0.33	Down
ELOVL6	1177.32	389.483	-787.838	-1.57165	7.57635e-07	5.03428e-06	0.330821	Down
SYNCRIP	2992.63	990.527	-2002.1	-1.58529	9.82199e-15	1.9828e-13	0.330989	Down
ZNF507	697.342	231.108	-466.235	-1.56292	1.0785e-05	5.7511e-05	0.331412	Down
MRPL35	1262.77	418.807	-843.962	-1.57016	1.90111e-07	1.41228e-06	0.331658	Down
METTL4	555.556	184.446	-371.11	-1.55396	5.08447e-05	0.000232021	0.332002	Down
TDP2	1913.53	635.306	-1278.22	-1.57656	6.57879e-11	8.32528e-10	0.332008	Down
ACOT13	1418.34	471.154	-947.191	-1.55981	1.06753e-05	5.69976e-05	0.332185	Down
CHUK	1663.63	552.87	-1110.76	-1.56247	3.53715e-06	2.08749e-05	0.332327	Down
NAA30	10450	3473.35	-6976.67	-1.57641	1.14622e-11	1.60901e-10	0.332377	Down
ABCB7	2116.33	704.038	-1412.29	-1.57169	2.11465e-09	2.13955e-08	0.33267	Down
SYCP3	5478.87	1825.1	-3653.77	-1.55676	8.67785e-06	4.73263e-05	0.333116	Down
TOR3A	6387.88	2134.85	-4253.03	-1.56663	3.6387e-10	4.12084e-09	0.334203	Down
GMNN	6753.05	2257.62	-4495.43	-1.56427	3.18573e-09	3.14566e-08	0.334312	Down
HERC4	1330.07	444.995	-885.076	-1.55821	1.43086e-07	1.08513e-06	0.334565	Down
ZNF569	1874.84	628.495	-1246.34	-1.54651	1.38962e-05	7.26097e-05	0.335226	Down
VTA1	5743.08	1929.73	-3813.35	-1.5444	1.06297e-05	5.67782e-05	0.33601	Down
KBTBD2	2774.48	932.741	-1841.73	-1.55928	4.04563e-11	5.27716e-10	0.336186	Down
C1orf27	614.49	206.741	-407.749	-1.53691	4.61484e-05	0.000212805	0.336444	Down
BCCIP	5032.72	1693.39	-3339.33	-1.55369	1.52315e-08	1.34431e-07	0.336476	Down
NOP10	15299.4	5148.59	-10150.8	-1.54366	6.75422e-06	3.76425e-05	0.336522	Down
MON2	2107.43	709.466	-1397.96	-1.55951	4.23492e-13	7.19088e-12	0.33665	Down
FANCL	1655.66	557.407	-1098.25	-1.54542	2.12177e-06	1.3011e-05	0.336668	Down
LARP4	5968.95	2010.03	-3958.93	-1.56071	8.81373e-15	1.79349e-13	0.336747	Down
PAFAH1B1	2270.13	765.402	-1504.72	-1.55305	2.31274e-09	2.3215e-08	0.337163	Down
TBL1X	1081.44	364.667	-716.773	-1.54102	8.50395e-06	4.64975e-05	0.337205	Down
ZNF652	9429.24	3190.5	-6238.74	-1.5506	3.82777e-11	5.0084e-10	0.338362	Down
PLCB1	3918.82	1326.88	-2591.94	-1.52367	0.000166456	0.000669938	0.338592	Down
TOP1	6984.26	2370.92	-4613.34	-1.54731	4.13083e-12	6.15964e-11	0.339466	Down
ADAT1	3132.66	1063.54	-2069.12	-1.54214	8.20077e-09	7.54139e-08	0.339502	Down
MOSPD2	2608.94	886.388	-1722.55	-1.53571	4.26529e-07	2.95618e-06	0.33975	Down
RPA2	1579.45	537.291	-1042.16	-1.54128	6.51347e-10	7.13508e-09	0.340176	Down
MTMR4	1224.37	416.657	-807.717	-1.53215	1.12871e-06	7.28305e-06	0.340302	Down
ANKRA2	719.654	245.163	-474.491	-1.52419	1.85428e-05	9.38428e-05	0.340668	Down
FZD3	7891.53	2690.35	-5201.19	-1.53888	2.43762e-10	2.84158e-09	0.340915	Down
CPSF2	12183.7	4153.8	-8029.88	-1.53383	6.96965e-08	5.54347e-07	0.340931	Down
ZHX1	7297.82	2488.57	-4809.24	-1.54103	2.58519e-12	3.95649e-11	0.341003	Down
KIF11	2067.73	705.312	-1362.42	-1.53751	7.52475e-10	8.17947e-09	0.341104	Down
IAH1	6301.93	2154.9	-4147.04	-1.53202	6.94898e-09	6.48877e-08	0.341942	Down
RALA	4983.06	1704.02	-3279.04	-1.54131	1.38602e-18	4.05227e-17	0.341962	Down
SP3	3605.68	1233.29	-2372.39	-1.5265	4.81005e-07	3.30493e-06	0.342041	Down
ANKRD17	4248.43	1455.95	-2792.48	-1.53544	8.1697e-14	1.50148e-12	0.342704	Down
N4BP1	2046.83	703.586	-1343.25	-1.51994	5.05711e-07	3.46532e-06	0.343744	Down
AGPAT5	1050	361.029	-688.972	-1.52305	2.85194e-08	2.41646e-07	0.343837	Down
RAB3GAP1	1975.98	679.968	-1296.01	-1.52688	3.50087e-11	4.59485e-10	0.344117	Down
CLK2	561.587	193.456	-368.131	-1.50236	0.000121076	0.000504868	0.344481	Down
EBF1	4092.29	1410.96	-2681.33	-1.52438	2.22733e-11	2.9881e-10	0.344785	Down
CLOCK	16638.1	5746.12	-10891.9	-1.5251	8.05594e-15	1.64455e-13	0.34536	Down
ATRNL1	1485.23	513.916	-971.31	-1.49502	0.000141161	0.000578377	0.346018	Down
KPNA6	4011.96	1389.17	-2622.79	-1.50322	1.15111e-05	6.0974e-05	0.346257	Down
ZNF90	1287.37	446.403	-840.97	-1.50141	9.76246e-06	5.27663e-05	0.346755	Down
IMPA1	8582.85	2976.68	-5606.17	-1.50658	7.69019e-07	5.10458e-06	0.346817	Down
EXOSC9	7104.85	2465.26	-4639.59	-1.51856	5.56003e-15	1.1498e-13	0.346982	Down
WAC	10390.8	3606.66	-6784.11	-1.51512	1.82543e-11	2.47767e-10	0.347102	Down
PRR11	740.767	257.239	-483.529	-1.49903	1.56045e-05	8.05105e-05	0.34726	Down
TARBP1	1128.5	392.204	-736.301	-1.50509	3.92909e-07	2.7441e-06	0.347543	Down
ANKIB1	1094.16	380.314	-713.851	-1.50772	3.03871e-08	2.55936e-07	0.347584	Down
ICK	817.369	284.847	-532.522	-1.48992	4.32208e-05	0.000200907	0.348493	Down
GPBP1	24151.9	8425.44	-15726.5	-1.50836	9.28931e-12	1.32149e-10	0.348852	Down
PLCL1	4737.64	1653.73	-3083.91	-1.49853	4.5737e-07	3.15446e-06	0.349062	Down
GEN1	626.124	218.643	-407.482	-1.49355	5.41492e-06	3.07579e-05	0.3492	Down
FAM135B	483.884	169.08	-314.804	-1.49088	1.46463e-05	7.60967e-05	0.349423	Down
RNMT	2142.99	748.915	-1394.07	-1.49478	1.43055e-06	9.03812e-06	0.349473	Down
APPBP2	615.991	215.44	-400.551	-1.48685	3.16985e-05	0.000152071	0.349745	Down
MGA	5554.91	1943.54	-3611.37	-1.50289	1.07846e-10	1.32137e-09	0.349877	Down
NEDD1	13252.1	4638.93	-8613.12	-1.4965	1.08826e-07	8.43415e-07	0.350054	Down
RPL7A	18740.6	6568.28	-12172.4	-1.49981	3.76824e-10	4.25996e-09	0.350483	Down
PSMD9	3819.01	1338.73	-2480.28	-1.47814	0.00014195	0.000581235	0.350543	Down
ARIH1	11394	3996.59	-7397.42	-1.50348	2.55546e-15	5.47144e-14	0.350762	Down
XPO1	2271.55	797.106	-1474.44	-1.49875	1.18188e-10	1.44253e-09	0.350909	Down
RAD51AP1	8214.71	2883.79	-5330.93	-1.49793	1.60177e-10	1.92363e-09	0.351052	Down
STX16	2131.89	748.576	-1383.32	-1.49462	1.99642e-08	1.73551e-07	0.351132	Down
PRMT5	882.944	310.206	-572.738	-1.48486	8.6651e-06	4.72771e-05	0.351331	Down
B4GALT6	3011.92	1059.98	-1951.94	-1.47965	1.81353e-05	9.20738e-05	0.351928	Down
SYPL1	3380.08	1192.96	-2187.12	-1.4809	1.71175e-06	1.06925e-05	0.352938	Down
DGUOK	1934.94	685.031	-1249.91	-1.46861	5.00717e-05	0.000228987	0.354031	Down
SCYL2	2362.23	838.715	-1523.52	-1.46833	1.27663e-05	6.71749e-05	0.355052	Down
ESCO1	2493.42	885.521	-1607.9	-1.47225	1.80464e-06	1.12068e-05	0.355143	Down
ZCCHC4	597.157	212.311	-384.846	-1.47085	1.8321e-06	1.13551e-05	0.355537	Down
CEP350	2108.86	749.934	-1358.93	-1.46698	1.11997e-05	5.95474e-05	0.355611	Down
CDC37L1	2629.93	936.549	-1693.38	-1.47847	4.24964e-11	5.52063e-10	0.356112	Down
GPR1	884.627	315.211	-569.416	-1.46221	1.78838e-05	9.10512e-05	0.35632	Down
CBFB	5010.1	1790.61	-3219.48	-1.46176	4.59278e-06	2.64782e-05	0.357401	Down
PAPOLA	5260.06	1879.98	-3380.08	-1.47323	3.99006e-11	5.21002e-10	0.357406	Down
ZCCHC8	1205.76	430.984	-774.771	-1.46528	5.47686e-07	3.73084e-06	0.357439	Down
ZNF561	1290.69	461.704	-828.991	-1.46857	1.13548e-08	1.01912e-07	0.357717	Down
OSBPL11	1764.61	631.274	-1133.34	-1.46811	1.47511e-08	1.30553e-07	0.357741	Down
ZCCHC6	2386.96	854.149	-1532.81	-1.46506	1.59093e-07	1.20008e-06	0.357839	Down
ALG13	1441.4	516.229	-925.174	-1.46385	1.22157e-07	9.3703e-07	0.358143	Down
FAM96A	575.194	206.378	-368.816	-1.44549	0.000172964	0.000692401	0.358797	Down
ETNK1	1342.43	481.866	-860.562	-1.44374	0.000220557	0.000858864	0.358951	Down
ABHD3	1552.1	557.203	-994.9	-1.45549	3.91397e-06	2.28864e-05	0.358999	Down
INSIG1	2300.43	826.295	-1474.13	-1.45199	1.76039e-05	8.9662e-05	0.359192	Down
MDM4	8392.08	3017.29	-5374.79	-1.46316	1.10573e-09	1.17286e-08	0.35954	Down
ING3	17059.3	6136.48	-10922.8	-1.45224	6.69091e-06	3.73224e-05	0.359714	Down
CCDC43	1444.13	520.621	-923.511	-1.45625	4.05745e-08	3.35048e-07	0.360508	Down
MIB1	4329.4	1562.65	-2766.75	-1.45681	3.86998e-09	3.76864e-08	0.360939	Down
FBXL3	2710.3	979.152	-1731.15	-1.44272	2.56224e-05	0.000125236	0.361271	Down
PNRC2	3622.99	1312.64	-2310.35	-1.44922	3.96219e-08	3.27428e-07	0.362308	Down
TAPT1	2949.18	1068.73	-1880.45	-1.44948	3.84731e-08	3.18555e-07	0.362381	Down
ATAD2	3991.67	1446.81	-2544.86	-1.45679	1.33696e-15	2.95199e-14	0.362457	Down
NUDT16	1113	403.649	-709.356	-1.44873	3.0173e-08	2.54808e-07	0.362666	Down
USP8	4896.73	1776.49	-3120.23	-1.4447	5.67531e-07	3.84747e-06	0.362792	Down
HERPUD2	959.506	348.354	-611.152	-1.44303	1.20948e-06	7.73362e-06	0.363055	Down
RBM26	1999.4	726.214	-1273.19	-1.44189	1.7198e-06	1.07376e-05	0.363215	Down
UBE3A	5737.46	2085	-3652.46	-1.44575	2.54601e-08	2.17462e-07	0.363401	Down
TNFRSF10B	525.37	190.931	-334.439	-1.43854	8.6124e-06	4.70097e-05	0.363422	Down
APC	9101.94	3313.5	-5788.44	-1.447	1.58043e-10	1.9016e-09	0.364043	Down
NUFIP1	2961.5	1078.12	-1883.38	-1.44927	1.58905e-13	2.82652e-12	0.364045	Down
ZNF438	725.526	264.267	-461.259	-1.4256	0.000135514	0.000557396	0.364242	Down
PHF14	5849.45	2133.31	-3716.14	-1.44259	1.98605e-09	2.01746e-08	0.364702	Down
CEP152	6721.88	2454.41	-4267.47	-1.43426	1.6075e-06	1.00809e-05	0.365138	Down
MPP6	646.982	236.371	-410.61	-1.42462	7.34973e-05	0.000321548	0.365345	Down
RC3H1	2578.16	944.544	-1633.61	-1.43922	1.01019e-11	1.42751e-10	0.366364	Down
GLCE	1050.11	384.775	-665.334	-1.42568	9.63895e-06	5.21652e-05	0.366414	Down
CUX1	4241.92	1556.23	-2685.69	-1.43455	1.49491e-09	1.56479e-08	0.36687	Down
SUMO2	14236.5	5229.86	-9006.66	-1.43134	1.12309e-08	1.01015e-07	0.367355	Down
GATAD2B	2114.44	777.071	-1337.37	-1.43217	2.66351e-09	2.65682e-08	0.367507	Down
ZRANB1	2404.21	884.072	-1520.14	-1.43239	4.40375e-10	4.93018e-09	0.367718	Down
UBE2K	3743.64	1376.81	-2366.82	-1.43537	6.76783e-14	1.25471e-12	0.367774	Down
SPOP	1681.91	618.594	-1063.31	-1.41991	1.62979e-05	8.36467e-05	0.367793	Down
ZFAND2A	18475.1	6798.33	-11676.7	-1.42152	5.16152e-06	2.94854e-05	0.367973	Down
RUNX1T1	5656	2081.63	-3574.37	-1.43301	5.54375e-12	8.09477e-11	0.368039	Down
REL	745.277	274.546	-470.731	-1.42342	8.31222e-07	5.47461e-06	0.368381	Down
NHLRC3	4089.03	1506.73	-2582.3	-1.4274	6.29899e-09	5.91222e-08	0.368481	Down
CAST	8417.2	3104.24	-5312.96	-1.41244	5.9953e-05	0.000269028	0.368798	Down
UBE2D2	2553.75	942.993	-1610.76	-1.42521	3.14184e-09	3.10473e-08	0.369258	Down
IGFBP3	3014.61	1113.53	-1901.08	-1.417	3.3962e-06	2.01084e-05	0.369379	Down
SLC6A5	10662.3	3939.46	-6722.8	-1.41681	3.06184e-06	1.83163e-05	0.369477	Down
EPM2AIP1	649.071	239.916	-409.155	-1.40555	0.00015304	0.000622237	0.36963	Down
PLEK2	11449.8	4232.69	-7217.15	-1.42444	7.44291e-10	8.09742e-09	0.369673	Down
SMAD1	3178.34	1175.51	-2002.83	-1.42774	3.82515e-15	8.05435e-14	0.369849	Down
ZMPSTE24	3537.92	1308.63	-2229.29	-1.42059	3.1634e-08	2.65383e-07	0.369887	Down
RBM25	4280.32	1583.29	-2697.03	-1.42488	3.35689e-11	4.41499e-10	0.369901	Down
FAM49B	2327.32	860.993	-1466.33	-1.4072	8.55134e-05	0.000368414	0.36995	Down
JMJD1C	1174.81	434.793	-740.015	-1.40435	0.000157933	0.000640906	0.370097	Down
MIOS	1003.03	371.274	-631.76	-1.4106	1.92156e-05	9.67856e-05	0.370151	Down
WDR20	3121.16	1155.47	-1965.69	-1.42731	1.30369e-16	3.21325e-15	0.370206	Down
PHAX	2796.86	1035.94	-1760.91	-1.41927	1.56274e-08	1.37638e-07	0.370396	Down
ZNF181	1375.31	509.848	-865.464	-1.4127	1.49357e-06	9.40822e-06	0.370714	Down
ZMAT2	2767.59	1029.05	-1738.54	-1.41482	5.05676e-09	4.83912e-08	0.371821	Down
ZNF277	1276.63	474.816	-801.814	-1.41192	7.82318e-08	6.15688e-07	0.371929	Down
TMEM18	800.98	298.266	-502.714	-1.41207	5.79682e-09	5.49359e-08	0.372376	Down
FAF2	968.721	360.755	-607.966	-1.40427	6.19992e-06	3.48434e-05	0.372403	Down
UAP1	2222.84	827.851	-1394.99	-1.40696	1.48044e-06	9.33014e-06	0.372429	Down
MAP4K5	1148.77	427.881	-720.894	-1.40619	1.69531e-06	1.06003e-05	0.372467	Down
CEP97	2179.96	812.831	-1367.13	-1.41112	3.35805e-09	3.29789e-08	0.372865	Down
APIP	1487.25	554.906	-932.341	-1.39526	8.31408e-05	0.000359288	0.37311	Down
IFT81	575.8	215.071	-360.729	-1.39278	8.85981e-05	0.00038093	0.373517	Down
PPP2R2A	5055.16	1891.22	-3163.94	-1.40407	7.1377e-08	5.65943e-07	0.374117	Down
RBM41	833.991	312.062	-521.929	-1.39992	1.77014e-06	1.10194e-05	0.374179	Down
C9orf40	1096.42	410.441	-685.983	-1.38816	0.000196863	0.000776826	0.374345	Down
SKIV2L2	752.834	281.904	-470.931	-1.39117	7.69879e-05	0.000335664	0.374456	Down
BDP1	4908.4	1839.64	-3068.76	-1.40125	1.12124e-07	8.66869e-07	0.374794	Down
GOLPH3	5461.13	2046.9	-3414.22	-1.39784	1.7636e-06	1.09841e-05	0.374813	Down
RNF125	828.077	310.618	-517.459	-1.39436	7.82298e-06	4.30145e-05	0.375108	Down
CCDC82	5537.73	2084.52	-3453.2	-1.39607	3.41387e-08	2.84892e-07	0.376422	Down
CWC22	3016.32	1135.41	-1880.9	-1.39261	9.88507e-07	6.41747e-06	0.376424	Down
TRIM6	3863.38	1455.34	-2408.05	-1.3872	1.5123e-05	7.83441e-05	0.3767	Down
DDX43	5324.99	2007.39	-3317.6	-1.39463	2.35253e-08	2.02022e-07	0.376975	Down
ZNF215	20408.4	7713.72	-12694.6	-1.39199	4.34622e-09	4.19705e-08	0.377969	Down
FAM72A	372.852	140.937	-231.915	-1.37825	4.38797e-05	0.000203301	0.377996	Down
THBS4	6153.82	2329.66	-3824.16	-1.39421	7.38928e-14	1.36198e-12	0.378572	Down
LSM14A	4186.44	1585.35	-2601.09	-1.39285	1.12162e-12	1.80796e-11	0.378686	Down
AKAP11	11751.2	4452.95	-7298.25	-1.38806	7.45022e-09	6.90109e-08	0.378936	Down
UHRF1	81385.5	30840.9	-50544.6	-1.38314	1.20807e-06	7.72851e-06	0.378948	Down
ZC3H13	7892.83	2991.14	-4901.68	-1.38681	3.25968e-08	2.72561e-07	0.37897	Down
ZNF280D	793.201	300.626	-492.575	-1.37871	9.51637e-06	5.15237e-05	0.379003	Down
LMBRD2	1125.86	426.892	-698.966	-1.37506	4.78928e-05	0.000219892	0.37917	Down
UBR1	1865.29	708.469	-1156.82	-1.38171	2.97734e-07	2.13089e-06	0.379817	Down
CAPRIN2	4170.57	1584.24	-2586.33	-1.38454	1.02789e-08	9.29781e-08	0.379861	Down
SFPQ	3197.13	1214.65	-1982.47	-1.38844	5.0425e-13	8.47166e-12	0.379921	Down
FAM84B	5910.15	2245.62	-3664.53	-1.3808	3.90061e-07	2.72721e-06	0.37996	Down
CDC42SE2	3129.91	1190.85	-1939.06	-1.37596	3.18635e-06	1.89897e-05	0.380475	Down
AP1M2	1972.49	751.349	-1221.14	-1.37837	2.07477e-07	1.53591e-06	0.380915	Down
NBEAL1	1311	499.783	-811.214	-1.3728	3.42935e-06	2.02858e-05	0.381224	Down
TOP2A	8894.55	3394.17	-5500.37	-1.3805	1.02615e-10	1.26704e-09	0.381602	Down
SNX4	4192.36	1600.48	-2591.88	-1.3667	3.75719e-05	0.000177306	0.38176	Down
RAD21	10926.1	4172.23	-6753.91	-1.38299	3.46358e-16	8.14229e-15	0.381857	Down
RPL22	674.202	257.627	-416.575	-1.37165	3.63041e-07	2.5481e-06	0.382121	Down
KIAA1143	1141.76	436.583	-705.174	-1.37515	9.81342e-09	8.90843e-08	0.382378	Down
DNMT3A	4665.48	1784.02	-2881.46	-1.37395	5.20212e-08	4.22482e-07	0.382387	Down
DNAJC21	4728.08	1809.89	-2918.18	-1.36514	1.44265e-05	7.51086e-05	0.382797	Down
CNRIP1	4365.04	1672.08	-2692.96	-1.37453	4.12815e-10	4.64208e-09	0.383063	Down
UHMK1	3642.44	1395.54	-2246.9	-1.37246	8.31567e-09	7.63391e-08	0.383133	Down
MTDH	5071.24	1944.07	-3127.17	-1.37074	2.66975e-08	2.27116e-07	0.383353	Down
IQUB	13064.7	5009.3	-8055.37	-1.36963	8.32616e-08	6.52849e-07	0.383424	Down
TRIM59	17966.7	6895.46	-11071.2	-1.35981	2.93108e-05	0.000141358	0.383791	Down
OXA1L	884.997	340.006	-544.991	-1.35989	1.99028e-05	9.99304e-05	0.384189	Down
RBM39	3147.61	1210.03	-1937.58	-1.36887	6.3491e-10	6.97907e-09	0.384427	Down
DDX21	1306.52	503.844	-802.678	-1.35197	4.18131e-05	0.000195148	0.385638	Down
NAPG	1385.24	534.97	-850.273	-1.35694	5.77785e-07	3.9146e-06	0.386192	Down
LMLN	729.891	281.893	-447.998	-1.35127	3.46968e-05	0.000165024	0.386213	Down
ENAH	7645.38	2957.51	-4687.88	-1.36259	1.41047e-12	2.2423e-11	0.386836	Down
PEX11A	452.89	175.234	-277.656	-1.34799	4.80079e-05	0.000220341	0.386924	Down
PCBP2	7387.53	2859.26	-4528.27	-1.35922	2.1486e-09	2.16872e-08	0.387039	Down
MGEA5	2111.86	817.904	-1293.96	-1.35759	4.00153e-09	3.88782e-08	0.38729	Down
PPTC7	430.108	166.721	-263.386	-1.34503	5.2619e-05	0.000239345	0.387627	Down
SOCS5	572.109	221.767	-350.342	-1.34475	3.26531e-05	0.000156297	0.387631	Down
TEX15	5825.36	2259.06	-3566.31	-1.35164	6.67805e-07	4.47007e-06	0.387797	Down
PIAS1	8231	3194.99	-5036.01	-1.35202	1.20836e-07	9.2914e-07	0.388166	Down
MDGA2	670.901	260.533	-410.368	-1.34288	3.32226e-05	0.000158784	0.388333	Down
STOX1	1000.81	389.328	-611.479	-1.34066	4.10145e-05	0.000192056	0.389014	Down
CYLD	2815.11	1096.3	-1718.81	-1.35371	9.48994e-13	1.53554e-11	0.389433	Down
DAZAP2	2708.3	1055.36	-1652.93	-1.34982	1.95733e-09	1.99786e-08	0.389678	Down
ZNF772	2370.93	924.964	-1445.96	-1.33983	7.75343e-06	4.26875e-05	0.390128	Down
TP63	2612.58	1019.29	-1593.3	-1.33839	1.54545e-05	7.98337e-05	0.390145	Down
TADA1	1926.99	752.142	-1174.85	-1.34564	1.0159e-08	9.20897e-08	0.390319	Down
TBX5	1051.77	410.981	-640.788	-1.3385	3.69025e-06	2.1718e-05	0.390752	Down
SMNDC1	1668.43	652.086	-1016.34	-1.33969	1.32895e-06	8.43815e-06	0.390839	Down
ING2	441.354	172.869	-268.484	-1.33333	1.69394e-05	8.652e-05	0.39168	Down
WWC2	1887.49	740.457	-1147.04	-1.33356	4.03825e-06	2.35351e-05	0.392296	Down
ADAMTSL3	1165.77	458.566	-707.204	-1.32402	7.18587e-05	0.000315464	0.393359	Down
UTP14A	7007.66	2758.06	-4249.6	-1.3288	3.58511e-06	2.11384e-05	0.393578	Down
DNAJC9	4220.21	1661.12	-2559.09	-1.33654	2.87149e-10	3.30495e-09	0.393611	Down
AMFR	3337.29	1314.13	-2023.17	-1.32799	3.93731e-06	2.30123e-05	0.39377	Down
PUM2	4339.09	1717.23	-2621.86	-1.32628	1.70839e-08	1.49226e-07	0.395758	Down
RSF1	1563.84	619.798	-944.04	-1.31646	1.56555e-05	8.07409e-05	0.396331	Down
DCK	1557.66	619.44	-938.224	-1.30786	7.87268e-05	0.000342775	0.397672	Down
OPALIN	525.292	208.911	-316.381	-1.30612	0.000240194	0.000928789	0.397705	Down
ROCK1	6450.16	2565.28	-3884.89	-1.31302	8.8966e-06	4.83741e-05	0.397707	Down
ASPM	15467.3	6152.21	-9315.07	-1.31818	8.23601e-08	6.46178e-07	0.397756	Down
FNTA	1903.72	758.775	-1144.95	-1.31184	2.8302e-06	1.70187e-05	0.398574	Down
FBXO11	3707	1478.31	-2228.68	-1.31588	9.73158e-09	8.85943e-08	0.39879	Down
B3GALNT1	3321.4	1324.91	-1996.49	-1.31229	5.41421e-07	3.69014e-06	0.398901	Down
EXOC5	6607	2635.88	-3971.12	-1.31354	1.13658e-07	8.77654e-07	0.398953	Down
ERCC3	783.305	312.682	-470.623	-1.30139	0.000175355	0.000700871	0.399183	Down
ACAT1	1828.14	730.087	-1098.05	-1.30925	2.07089e-06	1.27296e-05	0.399361	Down
ZNF512	819.131	327.143	-491.988	-1.30229	0.000118376	0.000495232	0.399378	Down
TAF1D	652.383	260.893	-391.49	-1.30705	2.23668e-06	1.36563e-05	0.399907	Down
CHEK1	20134.1	8055.1	-12079	-1.31485	1.76209e-12	2.75989e-11	0.400073	Down
NBN	3197.11	1281.31	-1915.8	-1.30254	8.98317e-06	4.88031e-05	0.400772	Down
TBC1D23	11032.3	4422.5	-6609.85	-1.30803	2.54537e-08	2.17462e-07	0.400867	Down
ZXDC	1044	418.579	-625.417	-1.30337	5.31127e-06	3.02253e-05	0.400939	Down
LATS1	620.632	249.039	-371.593	-1.2999	6.82234e-06	3.79888e-05	0.401267	Down
ANKRD26	3354.28	1348.21	-2006.07	-1.30009	2.61421e-06	1.58171e-05	0.401938	Down
POLR2C	1265.48	509.162	-756.321	-1.29301	7.00321e-05	0.000308403	0.402346	Down
SERINC1	1946.9	783.49	-1163.41	-1.29002	0.000158146	0.000641565	0.402428	Down
SOS2	649.928	261.739	-388.189	-1.2935	3.10379e-05	0.000149184	0.40272	Down
TOR1AIP2	915.675	369.017	-546.658	-1.29137	4.05175e-05	0.000190008	0.403	Down
FBXL20	1681.12	677.702	-1003.42	-1.30003	4.53535e-08	3.70698e-07	0.403125	Down
APPL1	980.369	396.124	-584.245	-1.29041	1.6326e-05	8.3757e-05	0.404056	Down
CAMTA1	1543.04	624.067	-918.973	-1.29321	3.93797e-07	2.74729e-06	0.40444	Down
KPNA3	9371.74	3791.35	-5580.4	-1.29642	3.49013e-09	3.41705e-08	0.404551	Down
DKC1	4716.98	1909.18	-2807.8	-1.29073	2.00921e-06	1.23744e-05	0.404747	Down
PEBP1	1855.37	751.33	-1104.04	-1.28508	4.36331e-05	0.000202528	0.404948	Down
MAN1A2	1677.5	679.585	-997.918	-1.29224	8.22814e-08	6.45959e-07	0.405117	Down
RRM2B	6031.47	2444.46	-3587.02	-1.28428	3.49809e-05	0.000166189	0.405283	Down
ARHGAP18	18877.3	7653.96	-11223.3	-1.29604	1.12316e-12	1.80814e-11	0.405458	Down
RPL26L1	8098.98	3287.13	-4811.85	-1.28009	9.26451e-05	0.000396587	0.40587	Down
SUCLG1	2218.41	900.74	-1317.67	-1.28177	3.12016e-05	0.000149744	0.406029	Down
CCDC73	6285.41	2554.73	-3730.68	-1.27752	0.000116426	0.000487877	0.406454	Down
ZSWIM3	5280.37	2155.15	-3125.22	-1.27188	0.000123404	0.000512894	0.408143	Down
MLLT3	1537.62	627.765	-909.858	-1.28251	9.64918e-09	8.79071e-08	0.40827	Down
PHF3	6533.53	2672.08	-3861.45	-1.27972	3.12602e-08	2.6274e-07	0.40898	Down
MTX3	3697.9	1513.63	-2184.27	-1.27781	6.29198e-08	5.0423e-07	0.409321	Down
GOLGA4	17127.1	7011.56	-10115.5	-1.27537	1.1964e-06	7.66542e-06	0.409384	Down
NTAN1	1172.79	480.139	-692.652	-1.27656	8.85333e-07	5.79201e-06	0.409399	Down
FCF1	505.764	207.077	-298.686	-1.2674	9.73039e-05	0.000414143	0.409435	Down
FIP1L1	3481.48	1429.46	-2052.02	-1.26944	6.75122e-06	3.76423e-05	0.41059	Down
AHCY	1453.06	598.016	-855.043	-1.26405	3.21329e-05	0.000153923	0.411557	Down
CCDC88A	10351.5	4263.49	-6088.01	-1.27022	1.52744e-08	1.34716e-07	0.411872	Down
PNPT1	3174.46	1307.75	-1866.7	-1.26465	4.30129e-06	2.49448e-05	0.411961	Down
TFAM	2377.78	980.086	-1397.69	-1.25937	6.13375e-05	0.00027439	0.412186	Down
ITGA6	1577.75	651.606	-926.149	-1.25991	1.31839e-05	6.91721e-05	0.412996	Down
TTC37	1248.4	515.809	-732.594	-1.2526	0.000252136	0.000969955	0.413175	Down
TTC1	6503.63	2689.75	-3813.88	-1.26322	8.77076e-08	6.8644e-07	0.413577	Down
B3GALNT2	1693.61	700.851	-992.755	-1.25923	2.20317e-06	1.34582e-05	0.413822	Down
ACVR2B	2379.92	985.939	-1393.98	-1.26204	2.06648e-08	1.78786e-07	0.414275	Down
TOMM20	1386.46	575.333	-811.128	-1.25853	4.16522e-08	3.42869e-07	0.414965	Down
MBD4	6699.84	2780.78	-3919.06	-1.26127	2.18188e-10	2.56225e-09	0.415051	Down
ZBTB44	2670.51	1110.62	-1559.89	-1.2528	1.59825e-06	1.00328e-05	0.415885	Down
ARHGEF12	3483.59	1449.43	-2034.16	-1.25603	1.65794e-08	1.45218e-07	0.416075	Down
KLHL8	1053.47	439.024	-614.449	-1.24363	9.00689e-05	0.0003866	0.416739	Down
ZNF638	6629.73	2770.85	-3858.87	-1.24863	7.39325e-08	5.84021e-07	0.417944	Down
POLQ	1549.32	647.928	-901.396	-1.24433	3.63763e-06	2.14282e-05	0.4182	Down
CDKL5	814.534	340.703	-473.831	-1.2401	3.05734e-05	0.000147118	0.41828	Down
ATF2	7025.94	2939.15	-4086.79	-1.24429	2.1692e-06	1.32762e-05	0.418329	Down
GNPTAB	5127.36	2146.65	-2980.72	-1.2435	2.05057e-06	1.26169e-05	0.418665	Down
RPS6KA5	1037.24	434.666	-602.571	-1.23848	3.2843e-05	0.000157088	0.419061	Down
RNF111	7933.45	3326.39	-4607.06	-1.2475	1.42647e-11	1.96128e-10	0.419286	Down
MED13L	2552.94	1072.16	-1480.78	-1.24144	2.1545e-07	1.58754e-06	0.419972	Down
ASAP1	3707.55	1559.21	-2148.34	-1.23965	1.00904e-07	7.85855e-07	0.420551	Down
SGMS2	6427.23	2703.43	-3723.8	-1.23477	1.07176e-05	5.71755e-05	0.420622	Down
TRMT6	1682.49	708.185	-974.303	-1.2402	1.0428e-08	9.41927e-08	0.420915	Down
ZBTB38	1444.75	608.544	-836.209	-1.22965	6.9824e-05	0.000307593	0.421209	Down
CNN3	35808.8	15090.1	-20718.7	-1.22701	0.000169286	0.000679386	0.421407	Down
PALLD	1524.01	642.355	-881.658	-1.22606	0.000219216	0.000854163	0.421489	Down
TC2N	7449.01	3144.65	-4304.36	-1.22821	2.80486e-05	0.000135791	0.422157	Down
ACTG1	13983.6	5912.71	-8070.88	-1.22692	1.8181e-05	9.21894e-05	0.422832	Down
PELO	1073.88	454.689	-619.186	-1.22468	2.26994e-05	0.000112277	0.42341	Down
NFATC1	1139.9	483.612	-656.288	-1.22838	3.09819e-08	2.60773e-07	0.424259	Down
CDR2	2295.19	974.455	-1320.74	-1.221	1.90343e-05	9.60245e-05	0.424564	Down
PRDM2	3581.59	1521.9	-2059.68	-1.22722	1.71205e-09	1.77023e-08	0.424924	Down
HEATR5A	789.062	335.439	-453.623	-1.2217	4.53124e-06	2.61828e-05	0.425111	Down
KIF5B	7900.24	3359.45	-4540.79	-1.22697	1.92975e-10	2.29155e-09	0.425234	Down
PIKFYVE	5757.87	2449.4	-3308.48	-1.22447	1.58218e-08	1.39158e-07	0.425399	Down
COPB1	2480.03	1056.18	-1423.85	-1.21934	3.19306e-06	1.90208e-05	0.425875	Down
QSOX2	914.975	389.676	-525.3	-1.21695	2.91064e-05	0.00014043	0.425887	Down
YWHAG	3465.5	1476.34	-1989.17	-1.22037	4.7708e-07	3.28151e-06	0.42601	Down
SRP72	3523.27	1502.92	-2020.35	-1.21149	9.50884e-05	0.000405681	0.42657	Down
SPATA7	1371	584.989	-786.014	-1.22031	1.02554e-08	9.28973e-08	0.426687	Down
PAFAH1B2	7312.74	3122.12	-4190.63	-1.2229	5.24829e-13	8.79417e-12	0.426942	Down
UBAP2	1287.24	550.119	-737.117	-1.21699	1.40919e-07	1.07062e-06	0.427364	Down
UGGT2	838.641	358.46	-480.181	-1.20803	0.000105179	0.000443819	0.42743	Down
TP53INP1	2402.88	1027.58	-1375.31	-1.20815	7.75559e-05	0.000337909	0.427643	Down
NMD3	5145.14	2205.08	-2940.06	-1.20846	1.1493e-05	6.09034e-05	0.428576	Down
CNOT6	10905.3	4676.31	-6229.03	-1.20946	2.99446e-06	1.79217e-05	0.428809	Down
ATAD1	7228.16	3100.7	-4127.45	-1.20715	1.22353e-05	6.47021e-05	0.428976	Down
SLC35D1	7295.07	3130.1	-4164.97	-1.20579	2.53462e-05	0.00012403	0.429071	Down
CCNYL1	9815.34	4213.43	-5601.91	-1.21083	9.22698e-08	7.21258e-07	0.42927	Down
GCC2	17413.9	7478.72	-9935.17	-1.20331	5.39159e-05	0.000244632	0.429469	Down
SPIRE1	1101.24	473.516	-627.728	-1.2021	4.5579e-05	0.000210484	0.429983	Down
NEDD4L	2047.61	881.246	-1166.37	-1.20677	2.82698e-07	2.03127e-06	0.430377	Down
DNTTIP2	9822.32	4229.85	-5592.48	-1.19801	0.000112423	0.000472505	0.430636	Down
MSL2	8398.94	3616.93	-4782.01	-1.20992	4.37723e-12	6.50346e-11	0.430641	Down
DZIP1	4817.36	2075.54	-2741.82	-1.20201	6.81168e-06	3.79461e-05	0.430846	Down
PA2G4	2658.97	1145.83	-1513.14	-1.20619	3.66887e-08	3.04176e-07	0.43093	Down
CD36	8869.72	3832.26	-5037.46	-1.19409	8.21633e-05	0.000355789	0.432061	Down
MCTP1	2311.71	999.406	-1312.3	-1.19798	2.75463e-06	1.65956e-05	0.432323	Down
NEK2	4136.1	1790.13	-2345.96	-1.19749	8.43913e-07	5.54671e-06	0.432808	Down
SCAPER	6663.32	2884.8	-3778.52	-1.19763	5.27438e-07	3.60449e-06	0.432938	Down
DDX3X	24205.5	10492.7	-13712.8	-1.19839	5.91559e-09	5.58534e-08	0.433483	Down
RCAN1	2587.53	1122.64	-1464.9	-1.19375	1.20199e-06	7.69735e-06	0.433864	Down
NIPBL	8519.24	3697.73	-4821.51	-1.19513	1.14374e-07	8.82649e-07	0.434044	Down
DMKN	795.564	345.525	-450.039	-1.18485	0.000160725	0.000650574	0.434314	Down
TAF5	4559.79	1980.98	-2578.81	-1.19451	2.59048e-08	2.20816e-07	0.434445	Down
TLK2	1501.6	652.891	-848.707	-1.1917	3.87808e-07	2.71295e-06	0.434797	Down
CCNG2	1865.72	812.338	-1053.38	-1.18102	0.000229191	0.000888946	0.435402	Down
ARL1	2953.44	1286.55	-1666.88	-1.1867	5.10931e-06	2.92374e-05	0.435612	Down
BUB3	6740.37	2936.61	-3803.76	-1.1888	5.12521e-07	3.5082e-06	0.435675	Down
USO1	1831.51	800.159	-1031.35	-1.17698	0.00021611	0.000843351	0.436885	Down
DNAJC2	8351.93	3656.41	-4695.53	-1.18043	2.95006e-06	1.76725e-05	0.437792	Down
SYNJ2BP	3537.6	1549.32	-1988.29	-1.18151	4.71372e-07	3.244e-06	0.437957	Down
ZNF449	2529.09	1107.72	-1421.38	-1.17631	3.77289e-05	0.000177981	0.43799	Down
GNL3	8041.53	3524.11	-4517.42	-1.17825	5.74638e-06	3.24811e-05	0.438239	Down
DYRK1A	5417.46	2375.27	-3042.19	-1.17931	1.14895e-06	7.40108e-06	0.438447	Down
CUL3	1948.82	858.021	-1090.79	-1.17166	6.9126e-06	3.84074e-05	0.440278	Down
CENPF	1719.5	757.316	-962.185	-1.16584	0.00018819	0.000746537	0.440428	Down
CDC42BPA	5750.67	2540	-3210.68	-1.16843	1.95186e-06	1.20562e-05	0.441687	Down
EPB41L4B	3335.54	1474.56	-1860.98	-1.16401	2.76511e-05	0.000134071	0.442075	Down
NUDCD1	7955.99	3519.37	-4436.62	-1.16647	1.43396e-06	9.05067e-06	0.442354	Down
AMPD3	1293.57	572.617	-720.952	-1.16447	7.17622e-06	3.97678e-05	0.442664	Down
PELI1	2681.05	1187.12	-1493.93	-1.16475	1.57765e-06	9.91821e-06	0.442783	Down
TMEM2	8270.92	3662.75	-4608.17	-1.16813	8.26557e-09	7.59549e-08	0.442847	Down
CCDC121	2862.26	1268.85	-1593.4	-1.1573	0.00014162	0.000580071	0.443305	Down
KIAA0586	2065.1	917.579	-1147.52	-1.16053	1.04346e-06	6.75697e-06	0.444326	Down
CENPJ	2113.94	939.946	-1173.99	-1.1565	2.26138e-05	0.000111908	0.444642	Down
RTN4	6681.85	2971.82	-3710.03	-1.16069	1.12471e-07	8.69018e-07	0.44476	Down
TXNL4B	1872.16	835.592	-1036.57	-1.15177	8.33026e-06	4.56459e-05	0.446326	Down
CEP76	990.104	442.605	-547.499	-1.14537	0.000208149	0.000817053	0.447029	Down
ELF1	5768.44	2585.38	-3183.06	-1.14993	1.20704e-07	9.28682e-07	0.448194	Down
PPP3CB	1540.03	691.774	-848.257	-1.14425	3.98123e-06	2.32263e-05	0.449195	Down
CD59	5711.39	2567.71	-3143.68	-1.13776	0.000162926	0.000658017	0.449577	Down
NUS1	2725.3	1225.76	-1499.54	-1.13636	0.000211466	0.000827008	0.449771	Down
DDX46	3277.39	1476.86	-1800.52	-1.13909	5.89241e-06	3.32621e-05	0.450622	Down
SMARCE1	3476.01	1567.54	-1908.48	-1.13913	2.71175e-06	1.63528e-05	0.450958	Down
SLC4A7	19944.3	9018.26	-10926.1	-1.13902	1.96591e-09	2.00501e-08	0.452172	Down
SMC6	4155.43	1880.02	-2275.41	-1.13574	2.87357e-07	2.06242e-06	0.452424	Down
POGZ	1985.96	898.891	-1087.07	-1.13159	2.28036e-05	0.000112627	0.452622	Down
AKTIP	13013.2	5896.5	-7116.68	-1.13484	4.28624e-08	3.51466e-07	0.453117	Down
ELAVL2	2543.81	1154.05	-1389.76	-1.13144	7.49251e-07	4.98377e-06	0.453669	Down
KTN1	16848.1	7656.17	-9191.9	-1.12837	2.29583e-06	1.39973e-05	0.454424	Down
HIBCH	2500.28	1138.07	-1362.21	-1.12336	2.76383e-05	0.00013406	0.455178	Down
KDM3A	11860.7	5400.81	-6459.85	-1.12814	2.56266e-08	2.18737e-07	0.455355	Down
NANOS1	10296.9	4688.87	-5608.01	-1.12409	1.04633e-05	5.60303e-05	0.455368	Down
VCPIP1	9667.42	4409.51	-5257.91	-1.11826	0.000119931	0.000500599	0.45612	Down
TMEM11	993.212	453.149	-540.063	-1.12229	4.86757e-06	2.79863e-05	0.456246	Down
CUL5	48677.7	22249.4	-26428.3	-1.12382	1.2127e-09	1.2778e-08	0.457077	Down
ARID1A	2236.52	1024.28	-1212.24	-1.11399	7.04541e-05	0.000310047	0.457979	Down
CENPE	32684.4	14990.7	-17693.7	-1.11117	8.93867e-05	0.000383801	0.458651	Down
ARHGAP11A	2753.68	1264.52	-1489.16	-1.11023	5.56801e-05	0.000251649	0.459211	Down
LARP4B	2528.48	1163.33	-1365.15	-1.10949	9.16527e-06	4.96958e-05	0.460091	Down
MFAP1	4156.86	1913.72	-2243.14	-1.11443	4.72137e-11	6.07143e-10	0.460377	Down
TMEM163	2586.44	1190.78	-1395.67	-1.10429	0.000227537	0.000883607	0.460391	Down
RBM46	3511.79	1622.81	-1888.99	-1.10622	1.515e-07	1.14553e-06	0.462102	Down
CLCN5	2733.22	1263.99	-1469.23	-1.10219	1.42187e-05	7.41728e-05	0.462453	Down
BLCAP	7818.14	3617.22	-4200.92	-1.09763	0.000210725	0.000825123	0.462671	Down
SETX	5512.8	2555.49	-2957.3	-1.09848	1.81659e-05	9.21556e-05	0.463557	Down
PRPF4B	443.239	205.721	-237.519	-1.09423	0.00020591	0.000809508	0.46413	Down
GCLC	1445.7	671.573	-774.123	-1.09585	1.13621e-05	6.02598e-05	0.464532	Down
SLC9A6	1780.35	828.184	-952.17	-1.09335	1.75856e-05	8.96047e-05	0.465179	Down
PPP3R1	2322.57	1082.26	-1240.31	-1.09308	1.43215e-06	9.04377e-06	0.465975	Down
SEC24B	1761.01	821.397	-939.613	-1.09297	1.04344e-07	8.10661e-07	0.466435	Down
UBA5	3588.93	1674.31	-1914.62	-1.09162	1.73142e-06	1.08048e-05	0.46652	Down
PIK3R1	3416.21	1593.78	-1822.43	-1.08706	0.000126851	0.000525339	0.466534	Down
ZNF518A	2575.56	1206.47	-1369.09	-1.08443	7.99101e-06	4.38626e-05	0.468431	Down
ITGAV	2475.16	1159.53	-1315.63	-1.08332	2.04133e-05	0.00010205	0.468468	Down
USH2A	887.905	416.1	-471.804	-1.07958	0.000166953	0.000671294	0.468632	Down
SAMD12	2039.9	956.486	-1083.41	-1.07944	0.00013688	0.000562468	0.468889	Down
IDS	1248.95	586.563	-662.386	-1.07767	0.00012182	0.000507636	0.469645	Down
CCDC14	1999.15	939.726	-1059.43	-1.08025	3.72012e-06	2.1855e-05	0.470062	Down
PLAGL2	3261.39	1535.22	-1726.17	-1.07526	9.45192e-05	0.000403658	0.470727	Down
EIF1B	3741.74	1762.07	-1979.68	-1.07413	9.90379e-05	0.000420556	0.470922	Down
ARHGAP12	3673.12	1732.64	-1940.48	-1.07194	7.9037e-05	0.000343891	0.471707	Down
PRMT2	1752.79	827.384	-925.407	-1.06996	0.000222551	0.000866095	0.472038	Down
MSH3	6240.56	2946.31	-3294.25	-1.07364	6.21153e-06	3.48778e-05	0.472123	Down
PPM1A	8296.55	3927.43	-4369.11	-1.06654	0.00012258	0.00050997	0.473381	Down
NUDT15	850.97	403.049	-447.921	-1.06476	0.000247674	0.000954809	0.473635	Down
USP16	10769.2	5106.47	-5662.76	-1.06595	3.35763e-05	0.000160349	0.474172	Down
MAPK6	7831.86	3717.79	-4114.07	-1.06294	0.000107143	0.000451358	0.474701	Down
PSD3	6701.47	3181.71	-3519.77	-1.06818	1.36966e-07	1.0437e-06	0.474777	Down
AVEN	1623.03	771.044	-851.984	-1.06355	2.41331e-05	0.000118641	0.475065	Down
WDFY1	25259.9	12059.9	-13200	-1.05457	0.000138072	0.000566816	0.477431	Down
NOL8	12105.4	5782.12	-6323.25	-1.0562	2.21577e-05	0.00010995	0.477649	Down
IFNAR2	1287.92	615.99	-671.929	-1.05376	5.42594e-05	0.000245945	0.478283	Down
DLGAP5	184927	88451.3	-96475.6	-1.05528	7.91109e-06	4.34615e-05	0.478304	Down
DMXL1	3821.96	1828.68	-1993.28	-1.05745	5.89038e-08	4.7324e-07	0.478466	Down
TET3	7026.43	3363.15	-3663.29	-1.05375	1.66643e-05	8.52522e-05	0.478642	Down
FBXW12	6056.89	2905.58	-3151.31	-1.04944	4.11074e-05	0.000192419	0.479715	Down
FAM161A	1813.15	871.654	-941.495	-1.04997	1.75898e-07	1.31361e-06	0.48074	Down
PHTF2	5058.23	2439.96	-2618.27	-1.04461	8.16414e-07	5.38266e-06	0.482374	Down
FGD6	1794.03	867.217	-926.814	-1.03941	2.01451e-05	0.000100908	0.48339	Down
FAM46C	49736.7	24084.2	-25652.5	-1.04018	1.66197e-07	1.24776e-06	0.484234	Down
BMPR2	2082.31	1009.16	-1073.15	-1.03777	1.4263e-06	9.01575e-06	0.484634	Down
RSRC2	5294.61	2569.17	-2725.44	-1.03351	3.33218e-05	0.000159199	0.485242	Down
AFF4	5820.04	2826.37	-2993.67	-1.03087	0.000132108	0.00054462	0.485627	Down
TAF4	1524.86	743.883	-780.977	-1.02552	6.54233e-05	0.00029047	0.487837	Down
ARFGAP3	1705.56	832.87	-872.695	-1.02519	2.22755e-05	0.000110448	0.488325	Down
MTMR9	1263.52	617.977	-645.545	-1.02194	5.42633e-05	0.000245945	0.489091	Down
ARPC2	4479.74	2202.83	-2276.91	-1.01615	8.455e-06	4.62497e-05	0.491732	Down
SRRM1	4392.62	2165.63	-2226.99	-1.01285	5.21332e-06	2.97456e-05	0.493015	Down
BACH1	16185	7988.99	-8196.03	-1.0115	3.23801e-06	1.92705e-05	0.493604	Down
INTS6	3006.69	1484.93	-1521.76	-1.00828	5.83542e-05	0.000262336	0.493876	Down
CS	7131.77	3529.38	-3602.39	-1.00409	0.000193709	0.000765565	0.494881	Down
TIMM23	1990.47	985.073	-1005.39	-1.00602	3.39843e-05	0.00016212	0.494895	Down
TAOK1	5549.46	2747.41	-2802.06	-1.00756	2.34488e-06	1.42826e-05	0.495076	Down
ELOVL4	5448.02	2712.18	-2735.84	-0.996231	0.00012198	0.000507971	0.497828	Down
DDX52	2001.65	997.328	-1004.32	-0.994103	0.000217383	0.000847802	0.498254	Down
HIF1A	1498.04	3003.38	1505.34	0.995169	5.4261e-05	0.000245945	2.00488	Up
ILF2	7218.34	14497.9	7279.54	0.999179	3.37819e-06	2.00111e-05	2.00848	Up
ATXN1L	1906.21	3833.83	1927.62	0.998056	9.04387e-05	0.000387925	2.01123	Up
EIF4ENIF1	4558.27	9168.69	4610.42	0.99777	0.000152382	0.00061976	2.01144	Up
RERE	1598.43	3216.3	1617.87	1.00143	2.38445e-06	1.45098e-05	2.01216	Up
FOXK2	1630.46	3286.43	1655.97	1.00279	1.18324e-05	6.26237e-05	2.01564	Up
SYNRG	1917.23	3866.32	1949.09	1.00075	0.000202717	0.000798192	2.01662	Up
BCL2L13	2364.12	4772.5	2408.38	1.00588	6.35249e-06	3.56221e-05	2.01872	Up
HNRNPC	6919.98	14044.2	7124.18	1.01756	1.61199e-10	1.93044e-09	2.02951	Up
TMEM189	1044.96	2122.51	1077.55	1.01228	0.000159994	0.000647822	2.03119	Up
ANKRD10	3976.07	8082.99	4106.92	1.01484	3.10747e-05	0.000149304	2.03291	Up
ERC2	1511.95	3096.32	1584.37	1.02275	0.000159648	0.000646626	2.0479	Up
CCDC50	2583.16	5324.11	2740.95	1.03427	1.61385e-05	8.29961e-05	2.06108	Up
EIF4G2	19401.8	39990.1	20588.3	1.03437	2.38625e-05	0.000117356	2.06115	Up
GPSM2	1337.29	2759.03	1421.74	1.03562	2.84659e-05	0.000137654	2.06314	Up
STRAP	11058	22844.6	11786.6	1.03891	5.14107e-06	2.93862e-05	2.06589	Up
SVOPL	3477.92	7191.78	3713.85	1.04184	1.5344e-07	1.1595e-06	2.06784	Up
YWHAH	3550.11	7344.93	3794.82	1.03849	6.10996e-05	0.000273518	2.06893	Up
BIRC5	1004.87	2081.8	1076.92	1.041	7.46536e-05	0.000326269	2.0717	Up
UBE2L3	3571.81	7430.03	3858.22	1.05039	3.62497e-07	2.54709e-06	2.08019	Up
HTATSF1	3739.08	7803.61	4064.54	1.05599	3.12776e-08	2.6274e-07	2.08704	Up
TRAM1	1836.37	3833.24	1996.87	1.04976	0.000164212	0.00066258	2.0874	Up
CNBP	19552.3	40937.6	21385.2	1.05968	1.87523e-07	1.39469e-06	2.09374	Up
COX16	240.913	505.108	264.195	1.05742	0.000257801	0.000989951	2.09664	Up
ATXN7L3B	1631.49	3421.59	1790.09	1.05989	3.69205e-06	2.17186e-05	2.09721	Up
HNRNPUL1	619.12	1299.33	680.211	1.05607	0.000215045	0.000840227	2.09867	Up
TMEM9	2665.22	5597.29	2932.06	1.05894	8.48534e-05	0.000365819	2.10012	Up
ANXA7	16575.2	34971.9	18396.7	1.06912	2.28989e-06	1.39678e-05	2.1099	Up
FAM122A	3953.36	8366.88	4413.51	1.06801	0.000255907	0.000983271	2.11639	Up
NAE1	5062.99	10720.3	5657.29	1.071	7.22926e-05	0.00031704	2.11738	Up
SMURF1	1417.8	3005.38	1587.58	1.06987	0.000225791	0.000877898	2.11974	Up
ERCC6L	4125.88	8749.46	4623.58	1.07487	1.24018e-05	6.54194e-05	2.12063	Up
HSP90AB1	20116.3	42666	22549.7	1.07619	3.34118e-06	1.98103e-05	2.12096	Up
KANK1	850.905	1808.18	957.272	1.08002	3.20841e-07	2.27197e-06	2.125	Up
DDX5	4189.34	8909.14	4719.81	1.07835	2.15354e-05	0.000107154	2.12662	Up
BCAS2	2723.38	5801.79	3078.41	1.07786	0.000207822	0.000816271	2.13036	Up
SUPV3L1	2812.57	5995.06	3182.49	1.08525	5.48153e-08	4.43192e-07	2.13152	Up
FH	1878.89	4006.78	2127.89	1.08054	6.89385e-05	0.000304421	2.13252	Up
CALCOCO2	2944.66	6286.99	3342.33	1.08872	7.25752e-09	6.75539e-08	2.13505	Up
DYNLRB1	1128.18	2410.08	1281.9	1.08194	0.00022771	0.000883741	2.13626	Up
AZI2	1770.34	3791.94	2021.6	1.08748	5.14976e-05	0.000234664	2.14193	Up
PSMD6	1514.24	3244.66	1730.42	1.08837	3.40102e-05	0.000162183	2.14276	Up
IFNGR2	1375.58	2948.82	1573.23	1.08936	2.68913e-05	0.000130886	2.14369	Up
SF3B2	2230.73	4786.4	2555.67	1.09073	1.64293e-05	8.42532e-05	2.14567	Up
ADH5	3881.81	8339.24	4457.43	1.09682	2.33975e-08	2.0106e-07	2.14828	Up
NAA11	1923.69	4133.5	2209.81	1.09132	6.41646e-05	0.000285331	2.14874	Up
UTP6	2314.71	4989.56	2674.86	1.09866	5.5518e-06	3.15073e-05	2.15559	Up
LRRFIP2	1699	3663.25	1964.26	1.09511	0.000119934	0.000500599	2.15613	Up
MEAF6	4616.1	9957.27	5341.17	1.10202	1.42274e-07	1.08027e-06	2.15707	Up
WWP2	864.918	1868.67	1003.75	1.10038	1.43303e-05	7.46936e-05	2.16052	Up
TMEM132B	2016.33	4362.93	2346.61	1.09964	0.000139871	0.000573648	2.1638	Up
CDC6	1981.08	4288.16	2307.08	1.10466	2.98812e-06	1.78921e-05	2.16456	Up
OFD1	14790.2	32025.9	17235.7	1.10661	5.62076e-07	3.81456e-06	2.16534	Up
RPS2	4101.3	8881.97	4780.67	1.10054	0.000188856	0.000748831	2.16565	Up
BZW2	848.773	1839.26	990.483	1.10225	9.41371e-05	0.000402297	2.16696	Up
PPFIBP2	968.735	2105.96	1137.23	1.10753	4.74062e-05	0.000217972	2.17393	Up
COASY	435.019	953.451	518.431	1.1156	0.000229749	0.000890836	2.19174	Up
SPCS2	2746.38	6029.96	3283.58	1.12202	5.71757e-05	0.000257493	2.1956	Up
ALKBH5	9592.78	21157.9	11565.1	1.12969	1.53315e-05	7.9295e-05	2.20561	Up
MRS2	760.476	1679.82	919.344	1.13051	8.14728e-05	0.00035316	2.20891	Up
PHLPP1	721.381	1593.6	872.221	1.12837	9.57503e-05	0.000407821	2.2091	Up
KLHL7	11197.8	24813.2	13615.4	1.14064	5.57418e-08	4.5011e-07	2.21591	Up
AP2B1	2205.58	4890.76	2685.19	1.13792	1.0506e-05	5.62263e-05	2.21745	Up
GOLM1	3243.04	7197.81	3954.78	1.13799	2.2793e-05	0.000112619	2.21947	Up
ALDH7A1	1771.81	3933.56	2161.75	1.13998	3.25513e-06	1.93452e-05	2.22008	Up
NDRG3	1443.03	3219.23	1776.2	1.14947	1.39813e-07	1.06285e-06	2.23088	Up
MAX	1424	3180.08	1756.08	1.15024	3.54383e-07	2.49422e-06	2.2332	Up
VAMP3	3944.87	8911.64	4966.77	1.16168	5.14204e-05	0.000234396	2.25904	Up
HABP2	3042.11	6884.73	3842.63	1.16946	2.21849e-07	1.63374e-06	2.26315	Up
FHOD3	2244.24	5079.99	2835.75	1.17348	3.31414e-11	4.36779e-10	2.26357	Up
TAF12	5465.94	12406.2	6940.3	1.17252	1.28619e-06	8.183e-06	2.26974	Up
GOT1	1127.73	2570.87	1443.14	1.17267	0.000110665	0.000465423	2.27968	Up
PPP2R2B	942.344	2148.92	1206.57	1.17356	0.000125471	0.000520634	2.2804	Up
BNIP3L	5061.74	11543.6	6481.87	1.18229	7.91796e-09	7.29715e-08	2.28056	Up
ELMO1	2918.64	6658.12	3739.48	1.17437	9.43405e-05	0.000403031	2.28124	Up
ETS1	475.967	1086.35	610.384	1.17536	5.69675e-05	0.000256737	2.28241	Up
SVEP1	1005.68	2296.82	1291.13	1.17478	0.000101137	0.000428468	2.28383	Up
SECISBP2	2810.63	6436.32	3625.69	1.18521	8.07454e-07	5.33188e-06	2.29	Up
ACAT2	1628.01	3733.34	2105.33	1.1833	3.54585e-05	0.000168332	2.29319	Up
RND1	1854.42	4255.19	2400.77	1.18092	0.000188009	0.000746286	2.29462	Up
DISP1	880.585	2024.97	1144.39	1.18644	5.70454e-05	0.000256997	2.29958	Up
LGALS8	4127.57	9501.98	5374.41	1.19119	4.17632e-06	2.42864e-05	2.30208	Up
KIF3C	1282.4	2955.75	1673.36	1.19011	2.22577e-05	0.000110403	2.30487	Up
MAP4	1269.83	2931.87	1662.04	1.19134	4.97512e-05	0.000227603	2.30887	Up
MCM3	8702.49	20125.8	11423.3	1.19356	6.60785e-05	0.000293022	2.31265	Up
WARS	1294.36	2994.46	1700.1	1.20014	6.51256e-07	4.37081e-06	2.31346	Up
HBP1	1806.35	4190.96	2384.61	1.20087	1.54477e-05	7.98311e-05	2.32012	Up
PGK1	2193.02	5091.67	2898.66	1.20012	3.11911e-05	0.000149744	2.32177	Up
SLC7A9	1342.97	3123.09	1780.12	1.20584	2.48176e-06	1.50731e-05	2.32552	Up
GAS7	1134.59	2643.39	1508.8	1.20445	3.59811e-05	0.000170495	2.32981	Up
CAMK2A	546.031	1272.91	726.877	1.21018	4.02905e-07	2.80775e-06	2.3312	Up
GPR143	1865.56	4351.61	2486.06	1.20919	3.95333e-06	2.30847e-05	2.33261	Up
DTNB	291.313	679.702	388.389	1.20591	9.34171e-05	0.000399488	2.33324	Up
BAIAP2L1	3819.39	8937.04	5117.65	1.21311	7.42011e-06	4.103e-05	2.33991	Up
MED12L	1686.86	3947.44	2260.58	1.21935	5.41844e-09	5.1658e-08	2.34011	Up
BMS1	1414.75	3316.61	1901.86	1.2141	2.02858e-05	0.000101493	2.3443	Up
SNAP23	1687.46	3976.49	2289.03	1.22073	4.82668e-05	0.000221449	2.3565	Up
MAP7D2	923.68	2176.72	1253.04	1.22534	7.3794e-07	4.91368e-06	2.35657	Up
AOAH	2308.54	5449.39	3140.85	1.22537	9.80098e-06	5.29519e-05	2.36053	Up
KDM1A	2463.48	5831.49	3368.01	1.2308	1.65105e-06	1.03388e-05	2.36717	Up
DEDD	4201.46	9945.7	5744.24	1.23117	1.81345e-06	1.1256e-05	2.3672	Up
ATP6V0D1	1995.22	4727.85	2732.63	1.23185	3.3248e-06	1.97224e-05	2.36958	Up
NPAS3	505.649	1198.99	693.337	1.23367	3.66221e-06	2.1563e-05	2.37118	Up
BMP6	6072.43	14424.7	8352.3	1.23231	2.73921e-05	0.000132916	2.37545	Up
NCAPH	3062.32	7280.23	4217.9	1.23896	1.25284e-07	9.59858e-07	2.37735	Up
RABEP1	3558.3	8467.09	4908.78	1.2437	1.65019e-10	1.97247e-09	2.37953	Up
BAIAP2	1598.9	3807.4	2208.51	1.23473	4.51899e-05	0.000208844	2.38127	Up
GLRX3	437.72	1043.63	605.91	1.23332	0.000182366	0.000725927	2.38424	Up
CUTC	1349.38	3221.84	1872.46	1.24224	5.63801e-06	3.19538e-05	2.38764	Up
RELA	690.907	1656.77	965.86	1.24915	6.75352e-07	4.51584e-06	2.39796	Up
HEATR1	6347.64	15253.9	8906.26	1.25851	9.9043e-12	1.40427e-10	2.40308	Up
ADK	816.086	1964.28	1148.19	1.24943	6.92096e-05	0.00030531	2.40695	Up
ACP1	2428.3	5855.14	3426.84	1.2525	4.91329e-05	0.000225179	2.41121	Up
HDC	6184.5	14932.8	8748.35	1.25999	5.61992e-07	3.81456e-06	2.41456	Up
TBC1D1	2462.15	5946.08	3483.92	1.26042	3.13292e-07	2.22719e-06	2.41499	Up
METTL9	11438.7	27687.5	16248.9	1.26634	8.47603e-09	7.75526e-08	2.42052	Up
TINF2	831.244	2012.98	1181.74	1.25787	3.78575e-05	0.000178521	2.42165	Up
TCOF1	1822.01	4427.32	2605.31	1.26865	4.84528e-07	3.32554e-06	2.42992	Up
SPTAN1	1436.88	3492.11	2055.24	1.25819	0.000258195	0.000991164	2.43035	Up
HERC2	570.164	1385.82	815.657	1.26671	2.88814e-06	1.73261e-05	2.43057	Up
PAN3	3513.75	8558.66	5044.9	1.26738	2.88957e-05	0.000139513	2.43576	Up
RAB7A	2776.78	6770.28	3993.5	1.2762	8.46678e-09	7.75238e-08	2.43817	Up
LEPROT	1321.32	3222.68	1901.36	1.27575	4.26305e-08	3.50016e-07	2.43898	Up
TMEM50A	1476.82	3608.88	2132.06	1.27816	1.79652e-07	1.3385e-06	2.44368	Up
THRB	4176.58	10226.6	6050.06	1.27478	2.5755e-05	0.000125836	2.44857	Up
ELK3	1038.9	2549.25	1510.35	1.2887	1.47601e-12	2.34355e-11	2.4538	Up
LDHA	1832.23	4497.88	2665.65	1.28162	2.6142e-06	1.58171e-05	2.45487	Up
RBPMS	885.773	2175.18	1289.41	1.27521	0.00010728	0.000451783	2.45569	Up
PEX13	1980.29	4874.21	2893.92	1.28023	6.38622e-05	0.000284483	2.46136	Up
CTNNA1	5000.7	12314.6	7313.87	1.29253	6.84249e-11	8.64179e-10	2.46257	Up
LIG3	431.806	1066.17	634.368	1.28614	1.75309e-05	8.93621e-05	2.46911	Up
FUT10	1888.07	4675.41	2787.34	1.29777	4.71463e-08	3.83871e-07	2.47629	Up
DDB1	2439.55	6042.13	3602.58	1.29236	6.41887e-06	3.5931e-05	2.47674	Up
SSU72	2108.22	5222.68	3114.46	1.30042	2.13462e-10	2.51333e-09	2.47729	Up
UMPS	676.133	1683.61	1007.48	1.29314	0.000182284	0.000725827	2.49006	Up
HAUS5	412.073	1026.25	614.18	1.29351	0.000118281	0.000494998	2.49046	Up
KIF13B	1462.5	3642.88	2180.38	1.29842	2.19184e-05	0.000108881	2.49085	Up
PRPF8	943.497	2351.05	1407.55	1.29642	5.13237e-05	0.000234039	2.49185	Up
CASP2	665.628	1659.63	993.999	1.29815	4.37533e-05	0.000202863	2.49333	Up
CCNE1	2014.78	5023.65	3008.87	1.29758	6.4981e-05	0.000288759	2.4934	Up
LRRC42	2319.96	5789.8	3469.84	1.30897	1.22139e-08	1.09161e-07	2.49565	Up
KIAA1671	1807.19	4517.06	2709.87	1.2992	0.000126846	0.000525339	2.49949	Up
PFKP	1154.71	2893.04	1738.34	1.30376	6.77979e-05	0.000299914	2.50543	Up
SOX13	1123.63	2818.48	1694.85	1.30584	4.91195e-05	0.000225179	2.50838	Up
RAB35	223.612	561.095	337.483	1.30558	6.31888e-05	0.000281977	2.50924	Up
ST13	3186.11	7997.91	4811.79	1.32032	4.15793e-11	5.41255e-10	2.51024	Up
UTP20	410.883	1035.05	624.171	1.31048	0.000131933	0.000544076	2.5191	Up
EXTL3	727.704	1834.27	1106.57	1.31152	8.24077e-05	0.000356667	2.52063	Up
NCOA2	1606.83	4052.29	2445.46	1.31523	2.42218e-05	0.000119031	2.52192	Up
PDHA1	602.008	1522.1	920.088	1.31712	4.24079e-05	0.000197634	2.52837	Up
PSEN2	1162.07	2940.16	1778.09	1.31401	0.000187939	0.00074624	2.53011	Up
ZBTB40	638.027	1618.88	980.852	1.31854	0.000134629	0.000554114	2.53732	Up
MAK16	1194.29	3036.54	1842.25	1.33371	3.13226e-07	2.22719e-06	2.54255	Up
RYR3	860.349	2187.51	1327.16	1.32992	5.0663e-06	2.9024e-05	2.54258	Up
MRPL37	826.191	2104.76	1278.57	1.3337	8.63615e-07	5.66449e-06	2.54755	Up
MRPS5	528.514	1347.64	819.124	1.33214	1.31148e-05	6.88945e-05	2.54986	Up
ZP2	9816.25	25056	15239.8	1.33294	1.61188e-05	8.29284e-05	2.5525	Up
MCM7	1187.51	3036.58	1849.07	1.33183	6.39785e-05	0.000284603	2.5571	Up
POM121C	914.981	2346.73	1431.75	1.33718	3.54753e-05	0.000168349	2.56478	Up
HADH	427.942	1100.1	672.163	1.34105	3.90097e-05	0.000183682	2.57069	Up
ATP6V1C2	1552.81	3998.73	2445.92	1.34519	1.22544e-05	6.47761e-05	2.57516	Up
NCALD	1300.62	3351.71	2051.09	1.35394	1.6715e-08	1.46305e-07	2.57701	Up
RHEB	1598.94	4123.61	2524.68	1.35615	7.75367e-09	7.15611e-08	2.57897	Up
NRBP1	1136.37	2938.94	1802.57	1.3507	2.01293e-05	0.000100904	2.58625	Up
CDH12	1574.59	4072.49	2497.9	1.35925	3.54e-08	2.95031e-07	2.58638	Up
PDLIM1	3646.44	9435.63	5789.19	1.35408	4.4472e-06	2.57206e-05	2.58763	Up
GOLGA7	4321.6	11187.3	6865.67	1.36379	4.54012e-11	5.86802e-10	2.58869	Up
NAV2	1680.22	4350.45	2670.23	1.36306	5.42723e-10	6.02825e-09	2.58922	Up
THNSL1	1647.21	4269.66	2622.45	1.35829	1.79574e-06	1.11728e-05	2.59206	Up
CNDP2	408.043	1058.85	650.803	1.35249	5.29069e-05	0.000240568	2.59494	Up
UBE2D3	29875.5	77681.9	47806.4	1.37292	4.60585e-16	1.06698e-14	2.60019	Up
PNLDC1	1626.16	4234.04	2607.88	1.37065	6.50624e-10	7.1333e-09	2.6037	Up
VPS8	383.008	997.288	614.28	1.35909	2.43549e-05	0.000119593	2.60383	Up
EPB41L5	8979.01	23472	14493	1.3736	5.0249e-08	4.0835e-07	2.6141	Up
ADPGK	5464.09	14324.9	8860.79	1.37772	3.10629e-08	2.61282e-07	2.62164	Up
ZNF416	1715.84	4511.8	2795.96	1.37979	3.11899e-07	2.22101e-06	2.6295	Up
WDR5	706.135	1857.85	1151.71	1.37784	2.18028e-06	1.33375e-05	2.63101	Up
TRIO	2114.28	5574.8	3460.52	1.38584	2.13057e-08	1.84205e-07	2.63674	Up
OSBPL10	7884.24	20797.1	12912.9	1.3929	4.23092e-15	8.86471e-14	2.63781	Up
IQSEC1	484.978	1281.37	796.391	1.38	1.79805e-05	9.14702e-05	2.64212	Up
AIFM1	1125.49	2980.3	1854.81	1.38852	4.5015e-07	3.10804e-06	2.648	Up
CHD4	1291.79	3420.83	2129.04	1.38707	1.74459e-06	1.08763e-05	2.64814	Up
CKMT2	521.954	1382.22	860.27	1.38135	3.70405e-05	0.000174928	2.64817	Up
PEX19	640.993	1697.93	1056.94	1.38602	5.01659e-06	2.87651e-05	2.64891	Up
DSTN	4755.7	12601	7845.31	1.39372	1.24132e-08	1.10787e-07	2.64966	Up
GSTK1	481.43	1276.07	794.641	1.3771	0.000255507	0.000982032	2.65058	Up
CHAF1B	1028.96	2734.02	1705.06	1.39687	1.20217e-08	1.07519e-07	2.65707	Up
NELL1	815.211	2167.01	1351.8	1.38871	2.06544e-05	0.000103174	2.65822	Up
RNF34	27497.2	73098.3	45601.1	1.40085	1.04904e-10	1.29173e-09	2.65839	Up
UCP2	1490.07	3962.16	2472.09	1.39309	2.18272e-06	1.33461e-05	2.65904	Up
TMBIM1	1351.12	3601.56	2250.43	1.38487	0.000215655	0.000841835	2.6656	Up
CIAPIN1	2956.54	7881.8	4925.26	1.40391	4.76503e-10	5.30663e-09	2.66589	Up
RASL11A	431.645	1150.77	719.129	1.38562	0.000169213	0.000679308	2.66602	Up
SMPD3	478.42	1276.73	798.309	1.39064	6.80167e-05	0.000300673	2.66864	Up
RBM28	882.14	2355.77	1473.63	1.3874	0.000255503	0.000982032	2.67052	Up
CABYR	1945.38	5206.28	3260.9	1.40385	7.19981e-07	4.79821e-06	2.67623	Up
SLC30A4	524.397	1404.6	880.203	1.39354	0.000130943	0.000540166	2.6785	Up
RASA3	720.787	1933.32	1212.53	1.40673	3.08868e-07	2.2019e-06	2.68223	Up
EYA3	613.233	1645.97	1032.74	1.40553	2.40506e-06	1.46142e-05	2.68409	Up
SCAP	751.901	2021.75	1269.85	1.39656	0.000192917	0.000762909	2.68885	Up
ARID3B	601.654	1619.28	1017.63	1.41139	3.3027e-07	2.33354e-06	2.69138	Up
NLN	952.207	2563.61	1611.41	1.41224	3.38651e-07	2.38877e-06	2.69229	Up
TMX2	1425.48	3845.13	2419.65	1.41908	7.07091e-09	6.59295e-08	2.69743	Up
SF3B3	788.545	2128.68	1340.14	1.40925	1.46473e-05	7.60967e-05	2.69951	Up
STX18	1152.19	3110.73	1958.54	1.41731	2.24769e-07	1.65142e-06	2.69983	Up
ESYT3	496.98	1342.06	845.08	1.40896	2.00287e-05	0.000100483	2.70043	Up
CISD2	793.857	2144.68	1350.83	1.4067	0.000101184	0.000428526	2.7016	Up
GRIA1	596.315	1614.18	1017.86	1.41303	2.65669e-05	0.000129604	2.70692	Up
AKAP10	246.404	668.613	422.209	1.41011	0.000211355	0.000826883	2.71349	Up
TRAIP	596.421	1619.71	1023.29	1.41988	5.71716e-06	3.23303e-05	2.71572	Up
CCDC88C	946.408	2570.79	1624.38	1.42625	6.31464e-08	5.05728e-07	2.71637	Up
TUBG2	1788.05	4862.06	3074.01	1.4207	1.27161e-05	6.69383e-05	2.7192	Up
ZNF662	1748.92	4757.1	3008.18	1.42004	2.35008e-05	0.000115667	2.72003	Up
FANCE	326.708	890.353	563.644	1.41843	6.59583e-05	0.000292693	2.72522	Up
SLC38A8	917.372	2501.1	1583.73	1.41948	7.199e-05	0.000315822	2.72638	Up
MAEA	457.697	1248.5	790.804	1.41953	7.71265e-05	0.000336153	2.72779	Up
UBAP1	298.655	815.505	516.85	1.41896	0.000101867	0.000430988	2.73059	Up
SERTAD3	1377.56	3764.53	2386.97	1.41803	0.000237925	0.000920575	2.73276	Up
THOC3	537.226	1468.8	931.576	1.43225	8.99413e-07	5.87807e-06	2.73405	Up
GGA3	741.894	2032.96	1291.06	1.43049	1.25441e-05	6.60602e-05	2.74022	Up
MICAL2	508.666	1396.32	887.653	1.43957	3.58149e-07	2.51794e-06	2.74506	Up
CLPTM1L	1080.64	2972.2	1891.56	1.43132	7.80932e-05	0.000340134	2.7504	Up
CDC20	2239.19	6159.06	3919.87	1.42744	0.000218531	0.000851757	2.75057	Up
SLC9A1	531.492	1462.68	931.189	1.4354	1.94268e-05	9.77335e-05	2.75203	Up
POLR2A	1386.39	3827.21	2440.82	1.44677	5.9052e-07	3.98633e-06	2.76056	Up
CYB5B	1650.86	4559.69	2908.83	1.45316	2.25186e-09	2.26755e-08	2.76201	Up
BANP	266.352	736.272	469.92	1.43719	8.83057e-05	0.00037993	2.76428	Up
TMEM218	460.085	1272.78	812.698	1.44	8.06252e-05	0.00035002	2.76641	Up
TXNDC9	6847.21	18945.1	12097.9	1.43693	0.000161833	0.00065464	2.76683	Up
AAAS	565.154	1565.22	1000.06	1.44167	6.54346e-05	0.00029047	2.76954	Up
TSC1	1670.1	4637.3	2967.2	1.46278	1.63469e-11	2.2259e-10	2.77666	Up
DDX11	680.079	1889.05	1208.97	1.45106	6.28323e-06	3.52649e-05	2.77769	Up
DNMT1	135529	377209	241680	1.46365	2.95552e-09	2.93201e-08	2.78324	Up
SPATA5	3447.45	9608.03	6160.58	1.46656	9.28683e-10	9.97934e-09	2.787	Up
WASF2	1339.46	3734.82	2395.35	1.46763	2.61076e-10	3.01851e-09	2.78829	Up
AHSA1	5761.39	16092.6	10331.2	1.46375	3.91046e-07	2.7326e-06	2.79319	Up
FBLN7	1637.08	4582.86	2945.78	1.46603	5.92693e-07	3.99887e-06	2.79941	Up
UCHL1	11244.3	31477.5	20233.2	1.46651	5.11143e-07	3.50065e-06	2.79942	Up
PTPRF	164.991	462.399	297.408	1.45106	0.00021005	0.000823242	2.80257	Up
NFKBIA	18631	52347.8	33716.8	1.47304	1.74093e-07	1.30165e-06	2.80972	Up
SLC25A38	1039.07	2922.66	1883.59	1.47866	6.27027e-10	6.89838e-09	2.81276	Up
CETN2	2866.09	8069.93	5203.84	1.46047	0.000173948	0.000695684	2.81566	Up
FAM174B	1435.05	4044.97	2609.92	1.47692	2.81898e-07	2.02781e-06	2.8187	Up
FKBP4	958.014	2700.51	1742.49	1.47436	1.0067e-06	6.52229e-06	2.81886	Up
PRKAR2A	1575.05	4440.79	2865.74	1.47352	2.3882e-06	1.45257e-05	2.81946	Up
CTNND2	370.849	1047.75	676.9	1.48167	5.68383e-08	4.57802e-07	2.82527	Up
CEP68	382.185	1080.66	698.476	1.46373	0.000244091	0.000942426	2.82759	Up
MED8	2529.43	7153.2	4623.76	1.48924	7.2601e-12	1.04687e-10	2.82799	Up
NFS1	470.949	1331.84	860.89	1.4697	5.0276e-05	0.000229756	2.82799	Up
RBBP4	4345.24	12291	7945.79	1.48676	2.27234e-09	2.28636e-08	2.82862	Up
TRIM62	834.165	2361.34	1527.17	1.47784	3.79261e-06	2.22483e-05	2.83078	Up
HNRNPM	423.191	1199.86	776.668	1.47587	2.07482e-05	0.000103562	2.83527	Up
PPP1R10	962.227	2731.71	1769.48	1.49196	4.3482e-10	4.87228e-09	2.83895	Up
RCL1	265.881	754.947	489.066	1.47265	0.00011425	0.00047955	2.83941	Up
C7orf26	501.267	1426.32	925.049	1.47493	0.000119717	0.000500184	2.84542	Up
YLPM1	609.758	1738.59	1128.83	1.49077	1.13588e-06	7.32189e-06	2.85127	Up
OAT	8049.26	22955.9	14906.6	1.49913	5.81828e-10	6.41777e-09	2.85192	Up
ACOT9	1188.21	3400.78	2212.57	1.49248	6.52531e-06	3.64466e-05	2.86211	Up
EXOSC3	5136.94	14720.3	9583.39	1.49987	2.90888e-07	2.08424e-06	2.86558	Up
FAM177A1	774.661	2220.74	1446.08	1.49465	9.33196e-06	5.05683e-05	2.86673	Up
ACTN1	924.373	2655.44	1731.07	1.49714	6.68702e-06	3.7317e-05	2.8727	Up
LRRTM4	8553.53	24588.5	16035	1.50004	3.5788e-06	2.11109e-05	2.87467	Up
COG1	206.117	592.939	386.822	1.50391	1.21117e-06	7.74054e-06	2.87671	Up
MTX2	760.791	2194.21	1433.42	1.50213	8.56314e-06	4.68011e-05	2.88412	Up
NDE1	1678.81	4844.51	3165.7	1.51459	4.01581e-09	3.89871e-08	2.88568	Up
ESR2	258.786	746.883	488.097	1.49262	0.000176732	0.000705707	2.8861	Up
NXF1	416.547	1204.62	788.07	1.50945	1.93026e-06	1.19402e-05	2.89191	Up
CNNM2	8952.15	25906	16953.9	1.52366	1.13751e-13	2.05788e-12	2.89383	Up
RAB36	759.605	2199.55	1439.94	1.50086	6.60038e-05	0.000292792	2.89564	Up
BYSL	410.807	1192.79	781.985	1.50242	0.000112517	0.000472587	2.90353	Up
EFR3B	330.888	961.227	630.339	1.50403	8.26794e-05	0.000357415	2.90499	Up
ICAM1	567.541	1650.13	1082.59	1.50321	0.000157141	0.000638097	2.90751	Up
SAE1	2065.73	6015.56	3949.84	1.518	2.74249e-06	1.65304e-05	2.91208	Up
CENPV	253.927	739.871	485.944	1.51092	3.49245e-05	0.000165983	2.91371	Up
NUP62	1078.57	3146.45	2067.88	1.52154	1.27756e-06	8.13216e-06	2.91725	Up
TRIM8	391.152	1141.2	750.051	1.51746	1.02298e-05	5.49417e-05	2.91754	Up
EIF2AK1	1992.75	5819	3826.25	1.52494	4.29188e-07	2.97299e-06	2.92009	Up
XRRA1	357.935	1047.71	689.771	1.51943	1.65179e-05	8.46731e-05	2.92709	Up
INO80C	279.528	818.446	538.918	1.51901	4.9527e-05	0.000226822	2.92795	Up
ERP29	505.893	1483	977.103	1.51621	0.000126928	0.000525339	2.93144	Up
G3BP1	2001.23	5882.53	3881.31	1.53937	7.3431e-09	6.81675e-08	2.93946	Up
GRIK4	246.573	725.048	478.475	1.51699	0.000215244	0.000840747	2.9405	Up
BSDC1	814.51	2399.97	1585.46	1.5274	2.93208e-05	0.000141358	2.94652	Up
CTNNA2	624.564	1841.41	1216.85	1.52603	6.92408e-05	0.000305341	2.94832	Up
PKNOX2	378.615	1116.34	737.727	1.52875	2.5077e-05	0.00012276	2.94848	Up
GRIN2B	422.592	1246.96	824.372	1.53816	5.78049e-07	3.9146e-06	2.95075	Up
NUTF2	868.862	2569.85	1700.99	1.54565	1.05481e-07	8.18493e-07	2.95772	Up
PDZD7	234.055	692.575	458.521	1.53133	7.06772e-05	0.000310921	2.95903	Up
EVC2	238.148	706.112	467.965	1.52696	0.000192389	0.000761057	2.96502	Up
PTDSS1	2330.98	6924.45	4593.46	1.55661	2.55889e-10	2.96663e-09	2.97061	Up
SLC24A2	292.017	867.687	575.671	1.5426	1.43672e-05	7.48553e-05	2.97136	Up
H2AFY2	484.036	1439.15	955.117	1.55223	1.20919e-07	9.29212e-07	2.97324	Up
CCDC127	1364.73	4065.61	2700.88	1.55978	1.10521e-09	1.17286e-08	2.97906	Up
SHISA5	290.051	864.386	574.335	1.53639	0.000218242	0.000850889	2.98011	Up
UBQLN1	6224	18572.2	12348.2	1.56755	1.9463e-14	3.79067e-13	2.98397	Up
SYT16	2078.07	6210.58	4132.51	1.5678	2.48338e-12	3.81906e-11	2.98863	Up
ATP1A1	3095.74	9256.92	6161.17	1.5604	7.78558e-08	6.13488e-07	2.99021	Up
ZNF623	903.976	2714.82	1810.84	1.56867	7.03949e-09	6.56847e-08	3.0032	Up
PHACTR3	2292.4	6892.08	4599.67	1.57047	8.77646e-09	8.02437e-08	3.00648	Up
CCDC137	363.372	1093.9	730.528	1.54928	0.000188886	0.000748831	3.01042	Up
ADCY9	1246.51	3763.58	2517.07	1.58065	2.69239e-11	3.57804e-10	3.01929	Up
AMN1	1373.14	4149.22	2776.08	1.56549	1.41613e-05	7.39341e-05	3.0217	Up
XRCC6	2312.38	6999.6	4687.22	1.58612	1.26856e-12	2.03194e-11	3.02701	Up
NUP93	1355.12	4108.57	2753.44	1.57684	4.29811e-07	2.97568e-06	3.03187	Up
CCDC120	224.877	682.685	457.808	1.56472	5.66586e-05	0.000255526	3.03582	Up
REEP4	103.917	316.542	212.625	1.56329	0.000166116	0.0006692	3.04611	Up
CNOT3	204.339	622.69	418.351	1.57268	4.66038e-05	0.00021445	3.04734	Up
ANAPC7	845.279	2584.51	1739.24	1.59281	2.29265e-08	1.97547e-07	3.05759	Up
TSFM	1096.68	3358.55	2261.87	1.59851	3.92559e-10	4.42604e-09	3.06247	Up
PPP1R12B	296.275	907.515	611.24	1.57469	9.97575e-05	0.000423275	3.06308	Up
MTHFD1	334.743	1025.8	691.061	1.57275	0.000171272	0.000686275	3.06445	Up
VWA5A	2193.81	6726.44	4532.63	1.59946	1.58324e-09	1.64911e-08	3.0661	Up
MRPS11	175.24	538.477	363.236	1.58939	1.23882e-05	6.53746e-05	3.07279	Up
NLRP5	5860.23	18033.3	12173.1	1.60312	8.94585e-09	8.17337e-08	3.07724	Up
VDAC2	214.696	661.504	446.809	1.58059	0.00019046	0.000754366	3.08112	Up
DLGAP2	111.1	342.708	231.608	1.59373	6.9579e-06	3.86422e-05	3.08469	Up
NOS1AP	368.188	1136.8	768.608	1.58658	8.26002e-05	0.000357195	3.08754	Up
GNA12	1534.81	4742.33	3207.52	1.60269	5.83253e-07	3.94355e-06	3.08985	Up
HDLBP	2715.43	8391.23	5675.81	1.60963	4.14771e-09	4.01756e-08	3.09021	Up
PHKA2	143.895	445.179	301.284	1.58285	0.000243561	0.000940663	3.09378	Up
LDLRAD3	407.273	1261.78	854.507	1.59744	1.79654e-05	9.14301e-05	3.09812	Up
ZNF235	776.221	2414.25	1638.03	1.60792	4.6637e-06	2.68506e-05	3.11026	Up
NDUFA8	556.595	1731.2	1174.61	1.61385	1.70951e-07	1.28042e-06	3.11035	Up
HMGN2	7732.62	24082.3	16349.7	1.62984	1.22588e-16	3.04506e-15	3.11437	Up
INTS3	447.228	1395.47	948.242	1.60816	1.00597e-05	5.41426e-05	3.12027	Up
SLC25A33	701.078	2198.91	1497.83	1.61637	1.1224e-05	5.96518e-05	3.13647	Up
HVCN1	340.178	1068.26	728.078	1.60598	0.000126934	0.000525339	3.14028	Up
ADCY5	760.861	2389.49	1628.63	1.63253	1.83019e-09	1.88168e-08	3.14051	Up
FOXM1	418.567	1322.07	903.5	1.62601	7.66002e-06	4.22464e-05	3.15856	Up
LIMD1	205.831	650.796	444.964	1.61944	5.54558e-05	0.000250902	3.16179	Up
CUL4A	448.178	1419.09	970.908	1.62701	2.03739e-05	0.000101894	3.16634	Up
DAP3	2183.86	6916.6	4732.74	1.64858	2.26358e-11	3.03353e-10	3.16715	Up
ELP3	1580.31	5012.36	3432.05	1.6469	1.80966e-09	1.8651e-08	3.17176	Up
STK36	295.335	938.67	643.334	1.6267	5.56319e-05	0.00025152	3.17832	Up
KDM5C	183.894	585.148	401.253	1.62622	6.67338e-05	0.000295618	3.18198	Up
ARF3	1551.58	4940.98	3389.4	1.64652	1.43783e-07	1.08977e-06	3.18448	Up
PACS1	279.865	892.645	612.78	1.63885	8.35842e-06	4.57608e-05	3.18956	Up
EWSR1	361.029	1154.32	793.291	1.65072	2.63624e-07	1.9115e-06	3.19731	Up
USP11	387.938	1241.25	853.315	1.63563	7.99826e-05	0.000347411	3.19961	Up
PSMD13	462.66	1482.1	1019.44	1.64335	2.19251e-05	0.000108881	3.20343	Up
EID1	503.569	1613.56	1109.99	1.65627	1.01977e-07	7.93723e-07	3.20425	Up
NPM3	2475.51	7936.03	5460.52	1.65041	2.36641e-06	1.44069e-05	3.20582	Up
ODF2	1067.7	3423.16	2355.47	1.66303	3.03719e-10	3.47678e-09	3.20611	Up
FAM160A2	293.707	941.696	647.989	1.64432	1.04485e-05	5.59747e-05	3.20625	Up
RAB8A	626.083	2010.82	1384.74	1.66678	2.49446e-10	2.89987e-09	3.21175	Up
NEIL2	201.752	649.885	448.133	1.64057	0.000164439	0.000663284	3.2212	Up
RHOG	444.688	1432.56	987.868	1.65162	1.05729e-05	5.64984e-05	3.22149	Up
FKBP15	864.553	2788.23	1923.68	1.66405	1.03136e-07	8.01762e-07	3.22506	Up
FAM161B	329.606	1063.06	733.455	1.63965	0.000188973	0.000748942	3.22525	Up
IP6K1	612.234	1974.95	1362.71	1.65137	1.91322e-05	9.64419e-05	3.2258	Up
PDAP1	459.637	1482.75	1023.12	1.6673	4.74021e-08	3.8546e-07	3.22592	Up
ZNF346	482.883	1559.7	1076.82	1.66432	1.8016e-07	1.34149e-06	3.22998	Up
SFI1	266.235	860.083	593.848	1.64512	0.000146155	0.000596532	3.23054	Up
PRPS1	474.034	1535.18	1061.15	1.66235	4.87085e-06	2.79925e-05	3.23854	Up
PPP2R1A	1184.21	3837.58	2653.38	1.65731	2.4852e-05	0.000121752	3.24063	Up
TDP1	6352.89	20620.8	14267.9	1.69043	1.02904e-20	3.63535e-19	3.24589	Up
UBAP2L	784.959	2548.24	1763.28	1.67525	2.16486e-08	1.87043e-07	3.24634	Up
GRIPAP1	327.568	1066.51	738.938	1.66469	1.85182e-05	9.37559e-05	3.25584	Up
BPGM	22789.5	74267.3	51477.8	1.68323	7.55417e-09	6.98719e-08	3.25884	Up
CRLS1	7497.07	24469.6	16972.5	1.69496	5.3206e-15	1.10387e-13	3.26388	Up
DNAJB6	1672.71	5464.29	3791.58	1.69423	3.40698e-13	5.82392e-12	3.26673	Up
PRCC	1149.71	3756.08	2606.37	1.68661	3.58978e-09	3.50921e-08	3.26698	Up
ZNF580	72.1184	235.627	163.508	1.66272	4.01084e-05	0.000188367	3.26722	Up
SLC7A8	2107.66	6886.54	4778.88	1.69119	4.89142e-11	6.27741e-10	3.26739	Up
FAM117A	987.135	3234.86	2247.73	1.68644	1.26775e-07	9.7011e-07	3.27702	Up
TXNDC12	588.462	1929.54	1341.07	1.69312	1.98392e-09	2.01691e-08	3.27895	Up
KIAA1257	1148.84	3767.12	2618.28	1.69525	1.69881e-10	2.02868e-09	3.27907	Up
BCL2L10	15455.3	50694.8	35239.4	1.69596	1.98514e-10	2.34856e-09	3.28008	Up
RCAN2	402.636	1321.59	918.952	1.67917	7.34134e-06	4.06297e-05	3.28234	Up
NGLY1	1320.65	4337.77	3017.13	1.70026	2.14618e-11	2.88227e-10	3.28458	Up
CCND3	350.822	1155.84	805.014	1.6746	6.09503e-05	0.000273042	3.29465	Up
SUPT5H	166.377	548.313	381.936	1.67097	0.000126699	0.000525213	3.29561	Up
FRG1	684.152	2261.68	1577.53	1.70826	5.94685e-11	7.57077e-10	3.30582	Up
TPRG1	928.48	3070.13	2141.65	1.70133	5.63765e-08	4.54659e-07	3.30662	Up
UQCRC2	2504.74	8290.16	5785.42	1.71528	1.59331e-15	3.49977e-14	3.30979	Up
CRYBG3	1064.54	3528.74	2464.2	1.68299	7.15242e-05	0.000314104	3.31479	Up
NCK2	1507.01	5000.85	3493.84	1.71301	6.05813e-11	7.69703e-10	3.3184	Up
PI4KB	458.922	1523.05	1064.13	1.68659	5.04285e-05	0.000230287	3.31875	Up
PGM3	1208.33	4014.08	2805.75	1.71002	1.00462e-08	9.1132e-08	3.32201	Up
CSNK1D	277.662	923.636	645.974	1.68479	9.51462e-05	0.000405791	3.32648	Up
C9orf3	332.187	1108.32	776.129	1.71377	2.53066e-08	2.16879e-07	3.33642	Up
GLIPR1	1362.47	4547.01	3184.54	1.71829	1.91233e-09	1.95441e-08	3.33734	Up
FAM102A	502.104	1676.39	1174.28	1.68506	0.000210422	0.000824189	3.33873	Up
PDLIM2	287.619	961.047	673.428	1.70099	1.01823e-05	5.47102e-05	3.34139	Up
DRG1	793.33	2655.64	1862.31	1.72465	2.72896e-10	3.14659e-09	3.34746	Up
AKT3	1399.47	4699.35	3299.88	1.71992	1.28793e-07	9.84367e-07	3.35795	Up
ALOXE3	677.795	2277.32	1599.52	1.71687	9.02779e-07	5.89704e-06	3.35989	Up
USP20	214.217	720.016	505.799	1.70077	8.25811e-05	0.000357195	3.36115	Up
SDHA	831.961	2800.21	1968.25	1.71521	3.14834e-06	1.87984e-05	3.36579	Up
SLC25A25	113.195	382.02	268.825	1.70936	3.1841e-05	0.000152698	3.3749	Up
CDC45	1461.34	4936.51	3475.17	1.72909	7.65743e-08	6.03765e-07	3.37807	Up
NSUN2	692.144	2346.38	1654.24	1.73482	4.62348e-08	3.76932e-07	3.39002	Up
FARSB	1933.99	6561.22	4627.23	1.72276	1.1275e-05	5.98731e-05	3.39259	Up
RUFY1	294.714	999.991	705.277	1.72779	2.59594e-06	1.5729e-05	3.39309	Up
SERP1	3538.96	12013.5	8474.5	1.74647	7.93929e-12	1.13707e-10	3.39463	Up
ERAL1	651.781	2215.45	1563.67	1.73509	3.17412e-07	2.25019e-06	3.39907	Up
EHMT2	319.222	1085.21	765.988	1.72168	2.01812e-05	0.000101049	3.39954	Up
LPCAT1	352.779	1201.37	848.587	1.74018	1.3786e-07	1.04988e-06	3.40544	Up
NLRP7	3475.67	11861.9	8386.26	1.75241	5.37206e-11	6.86652e-10	3.41285	Up
PPL	500.506	1709.85	1209.34	1.72461	4.5191e-05	0.000208844	3.41623	Up
GABARAPL2	5939.14	20355.7	14416.6	1.7347	1.6864e-05	8.62044e-05	3.42739	Up
CDC25B	2743.12	9407.43	6664.31	1.75422	5.99554e-09	5.65243e-08	3.42947	Up
PHC2	509.855	1749.32	1239.46	1.73364	2.45797e-05	0.000120557	3.431	Up
RNF113A	746.123	2567.08	1820.96	1.75233	2.49579e-07	1.82004e-06	3.44056	Up
POLR3D	256.166	882.324	626.158	1.72799	0.000134984	0.000555396	3.44434	Up
SUPT7L	808.912	2786.5	1977.59	1.76683	4.00083e-12	6.0003e-11	3.44475	Up
DHX38	295.919	1019.53	723.607	1.75192	5.67421e-07	3.84747e-06	3.44529	Up
STXBP6	976.46	3373.72	2397.26	1.77354	9.58121e-14	1.75077e-12	3.45506	Up
SLC35C2	164.245	570.995	406.749	1.74476	0.000100843	0.000427366	3.47647	Up
MIF4GD	587.172	2050.25	1463.08	1.77862	5.65873e-09	5.38637e-08	3.49174	Up
NPM2	1735.66	6060.76	4325.1	1.7721	2.98426e-07	2.13463e-06	3.49191	Up
ZDHHC18	273.066	955.085	682.019	1.76812	2.14419e-06	1.31421e-05	3.49764	Up
PNO1	180.76	633.632	452.871	1.76165	2.69194e-05	0.000130922	3.50537	Up
CCDC115	367.131	1288.65	921.517	1.75305	0.000148147	0.000603695	3.51005	Up
TJAP1	828.471	2909.01	2080.54	1.77232	4.69649e-06	2.70271e-05	3.5113	Up
E2F1	267.425	939.759	672.334	1.76561	2.26111e-05	0.000111908	3.51411	Up
HTT	229.655	808.834	579.179	1.78147	9.99644e-07	6.48316e-06	3.52195	Up
GDI1	291.204	1026.5	735.293	1.78072	7.89621e-07	5.22888e-06	3.52501	Up
CENPN	507.755	1791.67	1283.91	1.78037	4.71366e-06	2.71136e-05	3.52861	Up
MTUS2	367.948	1303.37	935.427	1.78318	5.25974e-06	2.99836e-05	3.54228	Up
SRP68	1833.5	6512.24	4678.74	1.80702	1.33645e-10	1.62495e-09	3.55182	Up
CALN1	568.89	2022.27	1453.38	1.80925	7.49707e-11	9.41241e-10	3.55476	Up
SIN3B	123.204	438.003	314.799	1.78203	1.45768e-05	7.57921e-05	3.55511	Up
TMEM27	285.525	1019.5	733.977	1.7999	1.2884e-06	8.19292e-06	3.57063	Up
NKD1	272.099	971.592	699.493	1.78752	1.70566e-05	8.70837e-05	3.57073	Up
CYTH3	87.4509	312.294	224.843	1.78066	7.07454e-05	0.000311113	3.57108	Up
HOMER2	2353.69	8433.84	6080.15	1.82627	9.14539e-15	1.85209e-13	3.58324	Up
C20orf96	2461.53	8822.54	6361.01	1.81974	1.60631e-10	1.92546e-09	3.58417	Up
PSMD14	1318.67	4726.42	3407.75	1.81142	6.62288e-08	5.2875e-07	3.58423	Up
SND1	347.577	1246.41	898.829	1.80784	2.61382e-07	1.89957e-06	3.58599	Up
TRAF3IP2	2098.18	7524.09	5425.91	1.81626	5.43923e-09	5.18174e-08	3.58601	Up
FHOD1	141.451	507.252	365.8	1.78613	5.93732e-05	0.000266728	3.58605	Up
ANKRD6	1579.43	5664.88	4085.45	1.82146	6.14344e-11	7.78986e-10	3.58666	Up
WDTC1	237.403	851.801	614.399	1.79242	2.46595e-05	0.000120855	3.588	Up
LSS	614.225	2204.24	1590.02	1.79275	2.86006e-05	0.0001382	3.58865	Up
CSTF2	1339.94	4808.62	3468.68	1.82741	3.74985e-14	7.08628e-13	3.58868	Up
PRPSAP1	943.618	3386.35	2442.73	1.81092	1.72639e-07	1.29231e-06	3.58868	Up
CCNI2	873.32	3134.51	2261.19	1.8027	2.85704e-06	1.71477e-05	3.58918	Up
NR2C2AP	258.63	928.643	670.013	1.7801	0.000227627	0.000883689	3.59062	Up
TECPR2	544.131	1954.05	1409.92	1.81393	4.23432e-08	3.48107e-07	3.59113	Up
CELF2	1227.91	4412.21	3184.3	1.83198	3.40627e-17	8.93214e-16	3.59327	Up
FKBP6	458.497	1650.8	1192.3	1.80824	2.29754e-06	1.4001e-05	3.60045	Up
BCKDHB	403.938	1455.54	1051.6	1.81412	3.69557e-07	2.59097e-06	3.60337	Up
TMEM184B	447.532	1614.06	1166.53	1.81194	2.01278e-06	1.23904e-05	3.60659	Up
USP36	443.22	1599.29	1156.07	1.82697	4.15133e-10	4.66401e-09	3.60834	Up
COPB2	4390	15842.9	11452.9	1.83792	2.15983e-16	5.17303e-15	3.60885	Up
SH3GL2	294.754	1064.05	769.297	1.79184	0.000122355	0.000509366	3.60997	Up
TOM1L1	1846.62	6684.22	4837.6	1.8359	1.60812e-11	2.19443e-10	3.6197	Up
MAP3K3	165.351	598.796	433.445	1.78998	0.000213924	0.000836363	3.62136	Up
BMP15	6303.74	22838.7	16535	1.82751	3.20713e-08	2.68698e-07	3.62304	Up
DCLK2	1850.16	6710.92	4860.76	1.84192	1.43935e-13	2.57827e-12	3.62721	Up
TCF3	615.49	2236.86	1621.37	1.83877	1.02907e-10	1.26942e-09	3.63428	Up
PPP1R11	725.343	2636.98	1911.64	1.83916	2.07583e-10	2.44675e-09	3.6355	Up
[truncated: 962 more rows]
